# Supplementary material for: Integrating gene and lncRNA expression to infer subpathway activity for tumor analyses
Source: Oncotarget. 2017 Nov 30;8(67):111433–43. doi: 10.18632/oncotarget.22811 (PMC5762333; doi:10.18632/oncotarget.22811)
Supplement: Supplementary file 2 [file oncotarget-08-111433-s002.xls]

## Sheet: Sheet1
Supplementary Table 1. The detailed gene and lncRNA components within subpathway graphs
SubpathwayId	GeneLncRNAset
path:00010_1	226;229;230;2023;2026;2027;441531;5223;5224;669;2597;26330;7167;5230;5232;ENSG00000261275;ENSG00000225783;ENSG00000244968
path:00010_2	226;229;230;669;2597;26330;7167;5211;5213;5214;2203;8789;5230;5232;ENSG00000261275;ENSG00000225783;ENSG00000244968
path:00010_3	217;219;223;224;501;218;220;221;222;10327;124;125;126;127;128;130;131;1737;55902;84532;ENSG00000034063;ENSG00000225470;ENSG00000229692;ENSG00000257381;ENSG00000224843
path:00010_4	5160;5161;5162;1737;160287;3939;3945;3948;92483;5313;5315;2023;2026;2027;1738;5105;5106;ENSG00000244459;ENSG00000204860;ENSG00000224843;ENSG00000234883;ENSG00000222041;ENSG00000260565
path:00010_5	5160;5161;5162;160287;3939;3945;3948;92483;5313;5315;2023;2026;2027;441531;5223;5224;669;5105;5106;ENSG00000244459;ENSG00000204860;ENSG00000224843;ENSG00000234883;ENSG00000222041;ENSG00000260565
path:00010_6	226;229;230;2597;26330;7167;5211;5213;5214;2203;8789;2821;ENSG00000261275;ENSG00000225783;ENSG00000244968
path:00010_7	226;229;230;5211;5213;5214;2203;8789;2821;5236;55276;3098;3099;3101;80201;2645;2538;57818;83440;ENSG00000231607;ENSG00000224843;ENSG00000197332;ENSG00000234883;ENSG00000196668;ENSG00000199382
path:00010_8	5211;5213;5214;2203;8789;2821;5236;55276;3098;3099;3101;80201;2645;130589;2538;57818;83440;ENSG00000231607;ENSG00000224843;ENSG00000197332;ENSG00000234883;ENSG00000196668;ENSG00000199382
path:00020_1	1738;4967;55753;1743;8801;8802;8803;3417;3418;3419;3420;3421;5160;5161;5162;1737;ENSG00000231607;ENSG00000234616;ENSG00000244459;ENSG00000204860
path:00020_3	1738;4967;55753;1743;3417;3418;3419;3420;3421;47;48;50;1431;5091;5160;5161;5162;1737;ENSG00000231607;ENSG00000234616;ENSG00000244459;ENSG00000204860
path:00020_4	47;6389;6390;6391;6392;2271;1431;4190;4191;5091;5105;5106;ENSG00000224843;ENSG00000234883;ENSG00000222041;ENSG00000260565
path:00051_1	231;57016;6652;3795;29085;8776;8898;9107;9108;3098;3099;3101;80201;5207;5208;5209;5210;57103;4351;5372;5373;5211;5213;5214;226;229;230;2203;8789;ENSG00000231607;ENSG00000224843;ENSG00000197332;ENSG00000234883
path:00051_2	6652;3795;29085;8776;8898;9107;9108;3098;3099;3101;80201;5207;5208;5209;5210;57103;4351;5372;5373;29925;29926;5211;5213;5214;2203;8789;ENSG00000231607;ENSG00000224843;ENSG00000197332;ENSG00000234883
path:00051_5	3098;3099;3101;80201;4351;5372;5373;2762;29925;29926;ENSG00000231607;ENSG00000224843;ENSG00000197332;ENSG00000234883
path:00051_6	6652;3795;29085;8776;8898;9107;9108;3098;3099;3101;80201;5207;5208;5209;5210;57103;4351;5211;5213;5214;7167;226;229;230;2203;8789;ENSG00000231607;ENSG00000224843;ENSG00000197332;ENSG00000234883
path:00052_1	2717;2548;2595;8972;231;57016;2645;3098;3099;3101;80201;3938;2720;2683;3906;8704;2592;2584;2585;2538;57818;6476;ENSG00000231607;ENSG00000224843;ENSG00000197332;ENSG00000234883;ENSG00000196668;ENSG00000199382
path:00052_2	2717;231;57016;2645;3098;3099;3101;80201;3938;2720;5236;55276;2683;3906;8704;2582;7360;2592;2584;2585;2538;57818;ENSG00000231607;ENSG00000224843;ENSG00000197332;ENSG00000234883;ENSG00000196668;ENSG00000199382
path:00062_1	5538;9374;51102;1892;3030;10449;3032;3033;ENSG00000260565;ENSG00000258399;ENSG00000119596;ENSG00000196696;ENSG00000232607
path:00071_1	36;35;1962;3033;1892;3030;34;38;39;10449;30;3032;33;2639;2180;2181;2182;23205;23305;51703;81616;126129;1374;1375;1376;51;8310;37;ENSG00000233864;ENSG00000235590;ENSG00000179818;ENSG00000231607;ENSG00000239921;ENSG00000197558;ENSG00000224843;ENSG00000234883;ENSG00000204860
path:00120_1	10858;9420;1581;1593;6718;1109;9023;10998;80270;1582;51302;ENSG00000260539;ENSG00000214915;ENSG00000236700;ENSG00000257381;ENSG00000258486;ENSG00000228271;ENSG00000260852
path:00120_2	1593;23600;8309;3295;6342;10998;570;10005;ENSG00000260565;ENSG00000258399;ENSG00000119596;ENSG00000196696;ENSG00000232607
path:00120_3	10858;9420;1581;1593;1109;23600;9023;6342;10998;570;80270;10005;ENSG00000260539;ENSG00000214915;ENSG00000236700;ENSG00000257381;ENSG00000258486;ENSG00000260565;ENSG00000258399;ENSG00000119596;ENSG00000196696;ENSG00000232607
path:00140_1	3292;3294;51144;51478;7923;8630;412;6820;1583;1586;1589;3283;3284;9420;1584;1585;1543;1551;1576;1577;64816;1109;6718;3290;3291;3293;10720;10941;54490;54575;54576;54577;54578;54579;54600;54657;54658;54659;574537;7363;7364;7365;7366;7367;79799;6715;6716;79644;1588;1312;1545;6783;1581;ENSG00000247400;ENSG00000260565;ENSG00000258399;ENSG00000119596;ENSG00000196696;ENSG00000232607;ENSG00000250377;ENSG…
path:00230_1	50484;6240;6241;7498;471;158;87178;10846;27115;50940;5136;5137;5138;5139;5140;5141;5142;5143;5144;5150;5151;5153;8622;107;108;109;111;112;113;114;115;196883;55811;10621;10622;10623;11128;171568;221830;246721;25885;30834;51082;51728;5430;5431;5432;5433;5434;5435;5436;5437;5438;5439;5440;5441;548644;55703;55718;64425;661;84172;84265;9533;10714;23649;54107;5422;5424;5425;5426;5427;5557;5558;56655;57…
path:00230_5	50484;6240;6241;471;158;87178;10846;27115;50940;5136;5137;5138;5139;5140;5141;5142;5143;5144;5150;5151;5153;8622;107;108;109;111;112;113;114;115;196883;55811;10621;10622;10623;11128;171568;221830;246721;25885;30834;51082;51728;5430;5431;5432;5433;5434;5435;5436;5437;5438;5439;5440;5441;548644;55703;55718;64425;661;84172;84265;9533;10714;23649;54107;5422;5424;5425;5426;5427;5557;5558;56655;57804;3…
path:00240_1	50484;6240;6241;7372;87178;10621;10622;10623;11128;171568;221830;246721;25885;30834;51082;51728;5430;5431;5432;5433;5434;5435;5436;5437;5438;5439;5440;5441;548644;55703;55718;64425;661;84172;84265;9533;10201;29922;4830;4831;4832;4833;654364;8382;50808;129607;51727;1503;56474;377841;953;956;124583;955;957;9583;139596;54963;7371;83549;115024;22978;30833;4907;51251;56953;84618;93034;151531;7378;1806…
path:00240_2	50484;6240;6241;7372;87178;10621;10622;10623;11128;171568;221830;246721;25885;30834;51082;51728;5430;5431;5432;5433;5434;5435;5436;5437;5438;5439;5440;5441;548644;55703;55718;64425;661;84172;84265;9533;10201;29922;4830;4831;4832;4833;654364;8382;50808;129607;51727;1503;56474;377841;953;956;124583;955;957;9583;139596;54963;7371;83549;115024;22978;30833;4907;51251;56953;84618;93034;10587;114112;729…
path:00240_3	790;7372;129607;51727;377841;953;956;124583;955;957;9583;139596;54963;7371;83549;115024;22978;30833;4907;51251;56953;84618;93034;1723;3704;ENSG00000261087;ENSG00000260107;ENSG00000260539;ENSG00000257381
path:00240_4	7372;129607;51727;377841;953;956;124583;955;957;9583;139596;54963;7371;83549;115024;22978;30833;4907;51251;56953;84618;93034;151531;7378;1806;1807;978;7083;7084;4860;1890;3704;ENSG00000261087;ENSG00000260107;ENSG00000260539;ENSG00000257381
path:00250_1	443;91703;56954;440;259307;2805;2806;8528;445;122622;159;435;158;790;2752;27165;2744;1373;2673;9945;5471;ENSG00000261275;ENSG00000225783;ENSG00000244968
path:00250_2	443;91703;56954;440;259307;2805;2806;8528;445;122622;159;790;2746;2747;2571;2572;2752;27165;2744;1373;8659;2673;9945;5471;ENSG00000261275;ENSG00000225783;ENSG00000244968
path:00250_4	7915;2746;2747;18;2571;2572;2752;27165;2744;8659;ENSG00000261275;ENSG00000225783;ENSG00000244968
path:00260_8	4128;4129;314;8639;ENSG00000261326;ENSG00000237517;ENSG00000230513
path:00280_3	38;39;3157;3158;5019;64064;3155;549;56922;64087;1962;10449;30;3032;3033;5095;5096;4329;3028;ENSG00000229692;ENSG00000257381
path:00280_4	38;39;3157;3158;3155;549;56922;64087;1892;1962;3030;3712;10449;30;3032;3033;36;5095;5096;316;217;219;223;224;501;4329;18;3028;11112;26275;34;35;27034;ENSG00000229692;ENSG00000257381;ENSG00000233864
path:00280_6	38;39;3157;3158;3155;1962;10449;30;3032;3033;84693;5095;5096;316;217;219;223;224;501;4329;18;3028;11112;ENSG00000229692;ENSG00000257381
path:00330_1	27165;2744;2752;1373;5009;445;383;384;95;4942;8659;4842;4843;4846;4953;5832;2746;2747;ENSG00000261275;ENSG00000225783;ENSG00000244968;ENSG00000185168;ENSG00000229214;ENSG00000245910;ENSG00000231439;ENSG00000224843
path:00330_2	1373;5009;445;435;383;384;95;4942;8659;4842;4843;4846;2628;113451;79814;4953;5832;26;6723;112483;6303;ENSG00000185168;ENSG00000229214;ENSG00000245910;ENSG00000231439;ENSG00000224843
path:00330_3	27165;2744;2752;1373;5009;383;384;162417;95;4942;29920;5831;65263;5625;58510;8659;2805;2806;4953;5832;2746;2747;ENSG00000261275;ENSG00000225783;ENSG00000244968;ENSG00000185168;ENSG00000229214
path:00330_5	5009;445;435;383;384;95;4942;4842;4843;4846;2628;2593;113451;79814;4953;26;217;219;223;224;501;57571;55748;84735;ENSG00000185168;ENSG00000229214;ENSG00000245910;ENSG00000231439;ENSG00000224843
path:00330_6	435;383;384;4842;4843;4846;2628;2593;1152;1158;1159;1160;548596;113451;217;219;223;224;501;57571;55748;84735;ENSG00000185168;ENSG00000229214;ENSG00000245910;ENSG00000231439;ENSG00000224843
path:00330_7	5009;435;383;384;95;4942;4842;4843;4846;2628;2593;113451;79814;4953;26;217;219;223;224;501;4128;4129;57571;55748;84735;ENSG00000185168;ENSG00000229214;ENSG00000245910;ENSG00000231439;ENSG00000224843;ENSG00000261326;ENSG00000237517;ENSG00000230513
path:00330_8	5009;383;384;95;4942;113451;79814;4953;26;217;219;223;224;501;6723;262;6611;112483;6303;4128;4129;ENSG00000185168;ENSG00000229214;ENSG00000261326;ENSG00000237517;ENSG00000230513
path:00330_9	5009;435;383;384;95;4942;4842;4843;4846;2628;113451;79814;4953;26;217;219;223;224;501;6723;112483;6303;4128;4129;57571;55748;84735;ENSG00000185168;ENSG00000229214;ENSG00000245910;ENSG00000231439;ENSG00000224843;ENSG00000261326;ENSG00000237517;ENSG00000230513
path:00340_4	3034;55748;57571;1644;3067;217;219;223;224;501;4128;4129;26;3176;84735;114049;131965;51409;55798;ENSG00000261326;ENSG00000237517;ENSG00000230513
path:00340_5	1644;3067;4128;4129;218;220;221;222;26;3176;ENSG00000261326;ENSG00000237517;ENSG00000230513;ENSG00000034063;ENSG00000225470;ENSG00000229692;ENSG00000257381
path:00350_2	4128;4129;218;220;221;222;1312;124;125;126;127;128;130;131;5409;1621;1644;7173;2805;2806;7299;7054;259307;6898;314;8639;ENSG00000261326;ENSG00000237517;ENSG00000230513;ENSG00000034063;ENSG00000225470;ENSG00000229692;ENSG00000257381;ENSG00000260565;ENSG00000258399;ENSG00000119596;ENSG00000196696;ENSG00000232607;ENSG00000224843
path:00350_5	4128;4129;1312;1621;1644;7173;2805;2806;4282;3242;7299;7054;259307;6898;314;8639;ENSG00000261326;ENSG00000237517;ENSG00000230513;ENSG00000260565;ENSG00000258399;ENSG00000119596;ENSG00000196696;ENSG00000232607
path:00360_1	218;220;221;222;1644;314;8639;4128;4129;6898;2805;2806;259307;9588;5053;ENSG00000034063;ENSG00000225470;ENSG00000229692;ENSG00000257381;ENSG00000261326;ENSG00000237517;ENSG00000230513
path:00360_2	1644;314;8639;4128;4129;3242;6898;2805;2806;4282;259307;9588;5053;ENSG00000261326;ENSG00000237517;ENSG00000230513
path:00380_1	847;169355;3620;259307;1543;1544;1545;438;15;4128;4129;1644;125061;23498;8942;8564;6999;121278;7166;51166;56267;883;11185;ENSG00000231607;ENSG00000224843;ENSG00000256061;ENSG00000234883;ENSG00000250377;ENSG00000254802;ENSG00000247400;ENSG00000261326;ENSG00000237517;ENSG00000230513;ENSG00000261311;ENSG00000233864
path:00380_3	169355;3620;259307;1543;1544;1545;438;15;4128;4129;1644;125061;8942;6999;121278;7166;217;219;223;224;501;316;26;11185;ENSG00000250377;ENSG00000254802;ENSG00000247400;ENSG00000261326;ENSG00000237517;ENSG00000230513
path:00380_4	169355;3620;259307;1543;1544;1545;438;15;4128;4129;1644;125061;8942;8564;6999;121278;7166;51166;56267;883;26;11185;ENSG00000250377;ENSG00000254802;ENSG00000247400;ENSG00000261326;ENSG00000237517;ENSG00000230513;ENSG00000261311;ENSG00000233864
path:00380_5	847;169355;3620;125061;130013;23498;8942;8564;6999;51166;56267;883;ENSG00000231607;ENSG00000224843;ENSG00000256061;ENSG00000234883;ENSG00000261311;ENSG00000233864
path:00410_2	23417;4329;18;57571;2571;2572;217;219;223;224;501;51733;84735;218;220;221;222;55748;ENSG00000034063;ENSG00000225470;ENSG00000229692;ENSG00000257381
path:00410_4	4329;18;57571;2571;2572;314;8639;217;219;223;224;501;51733;1807;84735;218;220;221;222;55748;ENSG00000034063;ENSG00000225470;ENSG00000229692;ENSG00000257381
path:00410_5	18;57571;2571;2572;217;219;223;224;501;51733;1807;1806;84735;218;220;221;222;55748;ENSG00000034063;ENSG00000225470;ENSG00000229692;ENSG00000257381
path:00450_1	10587;114112;7296;22928;22929;4141;92935;56267;883;1491;51540;4548;ENSG00000261311;ENSG00000233864
path:00450_2	10587;114112;7296;22928;22929;56267;883;51091;1491;51540;ENSG00000261311;ENSG00000233864
path:00480_1	290;124975;2678;2686;2687;257202;2876;2877;2878;2880;2882;2879;51060;2539;3417;3418;2937;2729;2730;26873;79017;119391;221357;2938;2939;2940;2941;2944;2946;2947;2948;2949;2950;2952;2953;373156;4257;4258;4259;653689;9446;2936;5226;51056;ENSG00000250739;ENSG00000250242;ENSG00000196593;ENSG00000224843;ENSG00000241631;ENSG00000229692;ENSG00000257381;ENSG00000231607;ENSG00000234616;ENSG00000261098;ENSG…
path:00500_1	57733;3098;3099;3101;80201;2548;2595;8972;6476;5167;5169;283209;7360;2997;2998;5236;55276;2538;57818;2645;2821;178;2632;276;277;278;279;280;5834;5836;5837;ENSG00000231607;ENSG00000224843;ENSG00000197332;ENSG00000234883;ENSG00000260539;ENSG00000233705;ENSG00000223381;ENSG00000260136;ENSG00000257381;ENSG00000160695;ENSG00000233864;ENSG00000196668;ENSG00000199382;ENSG00000185168;ENSG00000229214;ENSG…
path:00500_2	80146;5167;5169;283209;7358;7360;10720;10941;54490;54575;54576;54577;54578;54579;54600;54657;54658;54659;574537;7363;7364;7365;7366;7367;79799;2997;2998;5236;55276;178;2632;5834;5836;5837;ENSG00000260539;ENSG00000233705;ENSG00000223381;ENSG00000260136;ENSG00000257381;ENSG00000160695;ENSG00000233864;ENSG00000185168;ENSG00000229214;ENSG00000241631;ENSG00000260565;ENSG00000224843
path:00500_3	80146;5167;5169;7358;7360;10720;10941;54490;54575;54576;54577;54578;54579;54600;54657;54658;54659;574537;7363;7364;7365;7366;7367;79799;2990;9365;2997;2998;ENSG00000260539;ENSG00000233705;ENSG00000223381;ENSG00000260136;ENSG00000257381;ENSG00000160695;ENSG00000233864
path:00510_9	10905;11253;4121;57134;23193;7841;201595;3703;1603;1650;6184;6185;7991;ENSG00000224843;ENSG00000234883;ENSG00000222041;ENSG00000259354;ENSG00000185168;ENSG00000229214;ENSG00000229692;ENSG00000257381;ENSG00000260107
path:00510_10	4247;4122;4124;10905;11253;4121;57134;4245;ENSG00000224843;ENSG00000234883;ENSG00000222041;ENSG00000259354;ENSG00000185168;ENSG00000229214
path:00510_11	54344;8818;57171;7841;201595;3703;29880;8813;1798;22845;144245;84920;79053;1603;1650;6184;6185;7991;ENSG00000229692;ENSG00000257381;ENSG00000260107
path:00513_1	10905;11253;4121;57134;4245;4247;2530;4122;4124;ENSG00000224843;ENSG00000234883;ENSG00000222041;ENSG00000259354;ENSG00000185168;ENSG00000229214
path:00520_4	55577;5238;6675;91373;10007;132789;51005;2673;9945;3098;3099;3101;80201;64841;5973;3073;3074;1116;1118;27159;ENSG00000231607;ENSG00000224843;ENSG00000197332;ENSG00000234883
path:00520_5	55577;5238;10007;132789;51005;4351;5372;5373;5236;55276;2673;9945;3098;3099;3101;80201;64841;2821;2645;ENSG00000231607;ENSG00000224843;ENSG00000197332;ENSG00000234883
path:00520_6	10007;132789;51005;4351;5372;5373;5236;55276;2673;9945;3098;3099;3101;80201;29925;29926;64841;2821;2645;ENSG00000231607;ENSG00000224843;ENSG00000197332;ENSG00000234883
path:00520_7	2592;2582;7358;5236;55276;3098;3099;3101;80201;2584;2585;2821;7360;2645;ENSG00000231607;ENSG00000224843;ENSG00000197332;ENSG00000234883
path:00520_8	4351;5372;5373;3098;3099;3101;80201;29925;29926;2762;ENSG00000231607;ENSG00000224843;ENSG00000197332;ENSG00000234883
path:00521_1	2645;3098;3099;3101;80201;3612;3613;51477;5236;ENSG00000231607;ENSG00000224843;ENSG00000197332;ENSG00000234883;ENSG00000235590
path:00524_1	3098;3099;3101;80201;2645;ENSG00000231607;ENSG00000224843;ENSG00000197332;ENSG00000234883
path:00531_3	2799;2588;2720;3073;3074;2990;ENSG00000224843;ENSG00000234883
path:00561_1	1056;119548;3990;5406;5407;5408;80339;8513;9388;346606;84649;8694;23175;64900;8611;8612;8613;9663;10554;10555;129642;154141;253558;56894;56895;55750;11343;137964;150763;57678;84803;2710;2712;231;57016;10327;4023;1606;1607;1608;160851;1609;8525;8526;8527;9162;ENSG00000234616;ENSG00000185168;ENSG00000229214;ENSG00000226808;ENSG00000259664;ENSG00000246985;ENSG00000258651;ENSG00000235280;ENSG00000160…
path:00561_2	1056;119548;3990;5406;5407;5408;80339;8513;9388;55750;11343;137964;150763;57678;84803;2710;2712;231;57016;217;219;223;224;501;10327;4023;ENSG00000226808;ENSG00000259664;ENSG00000246985;ENSG00000258651;ENSG00000235280;ENSG00000160336;ENSG00000224843
path:00562_1	5305;79837;8396;3633;4952;56623;8867;8871;253430;5728;9562;27124;3632;51763;3706;3707;80271;3705;3628;3631;8821;138429;23396;8394;8395;113026;23236;51196;5330;5331;5332;5333;5335;5336;84812;89869;64768;5290;5291;5293;5294;ENSG00000240607;ENSG00000222041;ENSG00000229956;ENSG00000204666;ENSG00000236008;ENSG00000237697;ENSG00000250198;ENSG00000227533;ENSG00000180769;ENSG00000247287;ENSG00000231028;E…
path:00562_2	5305;79837;8396;3633;4952;56623;8867;8871;253430;5728;9562;27124;3632;51763;3706;3707;80271;3628;3631;8821;5297;5298;55300;55361;138429;23396;8394;8395;113026;23236;51196;5330;5331;5332;5333;5335;5336;84812;89869;5290;5291;5293;5294;5286;5287;5288;3635;3636;ENSG00000240607;ENSG00000222041;ENSG00000229956;ENSG00000204666;ENSG00000236008;ENSG00000237697;ENSG00000250198;ENSG00000227533;ENSG000001807…
path:00562_3	3633;4952;56623;8867;8871;253430;5728;9562;27124;3632;51763;3706;3707;80271;3705;3628;3631;8821;3612;3613;54928;138429;23396;8394;8395;113026;23236;51196;5330;5331;5332;5333;5335;5336;84812;89869;64768;5290;5291;5293;5294;ENSG00000229956;ENSG00000204666;ENSG00000236008;ENSG00000237697;ENSG00000250198;ENSG00000227533;ENSG00000180769;ENSG00000247287;ENSG00000231028;ENSG00000254594;ENSG00000258610;E…
path:00562_4	3633;4952;56623;8867;8871;27124;3632;51763;3705;3628;3631;8821;4534;51477;3612;3613;54928;55586;138429;23396;8394;8395;5289;200576;10423;5286;5287;5288;3635;3636;ENSG00000261087;ENSG00000235590;ENSG00000224843;ENSG00000261311;ENSG00000260565;ENSG00000258399;ENSG00000119596;ENSG00000226808;ENSG00000234962;ENSG00000256982;ENSG00000228262;ENSG00000223396
path:00562_5	3633;4952;56623;8867;8871;5728;27124;3632;51763;3705;3628;3631;8821;4534;51477;3612;3613;54928;138429;23396;8394;8395;5289;5290;5291;5293;5294;200576;10423;5286;5287;5288;3635;3636;ENSG00000229956;ENSG00000204666;ENSG00000236008;ENSG00000237697;ENSG00000250198;ENSG00000227533;ENSG00000180769;ENSG00000247287;ENSG00000231028;ENSG00000254594;ENSG00000258610;ENSG00000232721;ENSG00000248538;ENSG000002…
path:00562_6	5305;79837;8396;3633;4952;56623;8867;8871;5728;27124;3632;51763;3628;3631;8821;4534;5297;5298;55300;55361;138429;23396;8394;8395;5289;113026;23236;51196;5330;5331;5332;5333;5335;5336;84812;89869;5290;5291;5293;5294;10423;5286;5287;5288;3635;3636;ENSG00000240607;ENSG00000222041;ENSG00000229956;ENSG00000204666;ENSG00000236008;ENSG00000237697;ENSG00000250198;ENSG00000227533;ENSG00000180769;ENSG00000…
path:00564_1	81490;9791;10162;254531;54947;79888;10390;56994;5130;9468;1119;1120;5833;55224;55500;100137049;123745;151056;255189;26279;283748;30814;391013;50487;5319;5320;5321;5322;64600;81579;8398;8399;84647;8605;8681;1606;1607;1608;160851;1609;8525;8526;8527;9162;23175;64900;8611;8612;8613;9663;5337;5338;129642;154141;162466;3931;85465;23761;10400;ENSG00000146666;ENSG00000231607;ENSG00000185168;ENSG00000229…
path:00564_3	81490;9791;10162;254531;54947;79888;10390;56994;5130;9468;5833;100137049;123745;151056;255189;26279;283748;30814;391013;50487;5319;5320;5321;5322;64600;81579;8398;8399;84647;8605;8681;1606;1607;1608;160851;1609;8525;8526;8527;9162;23175;64900;8611;8612;8613;9663;5337;5338;10554;10555;129642;154141;253558;56894;56895;137964;150763;57678;84803;3931;85465;10434;10908;375775;11313;1040;8760;23761;236…
path:00564_5	81490;9791;10162;254531;54947;79888;10390;56994;100137049;123745;151056;255189;26279;283748;30814;391013;50487;5319;5320;5321;5322;64600;81579;8398;8399;84647;8605;8681;1606;1607;1608;160851;1609;8525;8526;8527;9162;23175;64900;8611;8612;8613;9663;5337;5338;10554;10555;129642;154141;253558;56894;56895;10423;137964;150763;57678;84803;3931;85465;10434;10908;375775;1040;8760;23761;23659;10400;9489;5…
path:00564_6	254531;54947;79888;1606;1607;1608;160851;1609;8525;8526;8527;9162;23175;64900;8611;8612;8613;9663;5337;5338;10554;10555;129642;154141;253558;56894;56895;10423;137964;150763;57678;84803;1040;8760;9489;54675;79143;6901;9926;ENSG00000185168;ENSG00000229214;ENSG00000261311;ENSG00000260565;ENSG00000258399;ENSG00000119596
path:00564_7	81490;9791;254531;54947;79888;10390;56994;100137049;123745;151056;255189;26279;283748;30814;391013;50487;5319;5320;5321;5322;64600;81579;8398;8399;84647;8605;8681;1606;1607;1608;160851;1609;8525;8526;8527;9162;23175;64900;8611;8612;8613;9663;5337;5338;10554;10555;129642;154141;253558;56894;56895;10423;137964;150763;57678;84803;3931;85465;10434;10908;375775;1040;8760;23761;23659;10400;9489;54675;6…
path:00565_1	8611;8612;8613;10390;56994;85465;5048;5049;5050;5051;7941;100137049;123745;151056;255189;26279;283748;30814;391013;50487;5319;5320;5321;5322;64600;81579;8398;8399;84647;8605;8681;54947;79888;254531;5337;5338;5168;133121;ENSG00000185168;ENSG00000229214;ENSG00000146666;ENSG00000231607
path:00590_1	2053;1555;1557;1558;1559;1562;1573;1579;284541;247;242;113612;257202;2876;2877;2878;2880;2882;11283;126410;4051;57834;8529;1571;239;246;5742;5743;100137049;123745;151056;255189;26279;283748;30814;391013;50487;5319;5320;5321;5322;64600;81579;8398;8399;84647;8605;8681;240;4048;4056;5740;10728;80142;9536;6916;27306;5730;127281;ENSG00000235954;ENSG00000222041;ENSG00000233429;ENSG00000119596;ENSG00000…
path:00590_2	1555;1557;1558;1559;1562;1573;1579;284541;247;242;113612;257202;2876;2877;2878;2880;2882;11283;126410;4051;57834;8529;1571;239;246;5742;5743;100137049;123745;151056;255189;26279;283748;30814;391013;50487;5319;5320;5321;5322;64600;81579;8398;8399;84647;8605;8681;240;4048;4056;124975;2678;2686;2687;ENSG00000235954;ENSG00000222041;ENSG00000233429;ENSG00000119596;ENSG00000233864;ENSG00000231842;ENSG0…
path:00590_3	1555;1557;1558;1559;1562;1573;1579;284541;247;242;113612;11283;126410;4051;57834;8529;1571;239;246;5742;5743;100137049;123745;151056;255189;26279;283748;30814;391013;50487;5319;5320;5321;5322;64600;81579;8398;8399;84647;8605;8681;240;5740;10728;80142;9536;6916;8644;27306;5730;873;874;127281;ENSG00000235954;ENSG00000222041;ENSG00000233429;ENSG00000119596;ENSG00000233864;ENSG00000231842;ENSG0000023…
path:00591_1	1544;1551;1557;1558;1559;1562;1571;1573;1576;1577;64816;246;100137049;123745;151056;255189;26279;283748;30814;391013;50487;5319;5320;5321;5322;64600;81579;8398;8399;84647;8605;8681;ENSG00000235954;ENSG00000222041;ENSG00000233429;ENSG00000119596;ENSG00000233864;ENSG00000247400;ENSG00000146666;ENSG00000231607
path:00592_2	100137049;123745;151056;255189;26279;283748;30814;391013;50487;5319;5320;5321;5322;64600;81579;8398;8399;84647;8605;8681;9415;ENSG00000146666;ENSG00000231607;ENSG00000261311;ENSG00000233864
path:00600_1	55331;130367;81537;427;56624;10715;204219;253782;29956;79603;91012;123099;8560;339221;55512;55627;6609;6610;64781;8611;8612;8613;10558;55304;9517;2531;7368;2629;7357;125981;340485;56848;8877;8879;2581;166929;259230;ENSG00000185168;ENSG00000229214
path:00600_2	55331;130367;81537;427;56624;10715;204219;253782;29956;79603;91012;123099;8560;339221;55512;55627;6609;6610;64781;8611;8612;8613;2531;9514;2717;10825;129807;4758;4759;7368;2720;2629;7357;125981;340485;56848;8877;8879;2581;410;9331;166929;259230;ENSG00000185168;ENSG00000229214;ENSG00000224843;ENSG00000234883
path:00604_1	6482;6483;2720;3073;3074;6489;29906;8705;2583;30815;256435;27090;8869;81849;ENSG00000224843;ENSG00000234883
path:00620_1	5160;5161;5162;5105;5106;5313;5315;197257;3029;84264;5091;4200;10873;4199;4190;4191;160287;3939;3945;3948;92483;1737;1738;ENSG00000244459;ENSG00000204860;ENSG00000224843;ENSG00000234883;ENSG00000222041;ENSG00000260565
path:00620_3	5160;5161;5162;55902;84532;134526;217;219;223;224;501;38;39;31;32;1737;1738;97;98;ENSG00000244459;ENSG00000204860;ENSG00000233864
path:00620_4	5160;5161;5162;5313;5315;197257;5091;4200;10873;4199;160287;3939;3945;3948;92483;55902;84532;134526;38;39;31;32;1737;1738;ENSG00000244459;ENSG00000204860;ENSG00000233864
path:00627_1	5444;5445;5446;248;249;250;251;1551;1576;1577;64816;ENSG00000233237;ENSG00000034063;ENSG00000225470;ENSG00000247400
path:00720_1	38;39;3417;3418;48;50;47;55902;84532;5091;ENSG00000231607;ENSG00000234616
path:00790_1	6697;5860;2643;248;249;250;251;5805;ENSG00000233237;ENSG00000034063;ENSG00000225470
path:00790_3	6697;2643;248;249;250;251;5805;4337;ENSG00000233237;ENSG00000034063;ENSG00000225470
path:00790_4	2643;248;249;250;251;5805;4337;4338;ENSG00000233237;ENSG00000034063;ENSG00000225470
path:00830_1	124;125;126;127;128;130;131;53630;216;8854;9227;51109;5959;54884;6121;145226;158835;8694;1592;340665;56603;1551;1576;1577;64816;1543;1544;157506;50700;8608;10170;10901;317749;9249;1548;1549;1553;1555;1579;284541;1557;1558;1559;1562;10720;10941;54490;54575;54576;54577;54578;54579;54600;54657;54658;54659;574537;7363;7364;7365;7366;7367;79799;8228;195814;8630;ENSG00000224843;ENSG00000234616;ENSG0000…
path:00860_1	1371;3052;1352;2235;1356;2495;2512;94033;5498;ENSG00000260565;ENSG00000258399;ENSG00000119596;ENSG00000196696;ENSG00000232607
path:00860_3	2990;10720;10941;54490;54575;54576;54577;54578;54579;54600;54657;54658;54659;574537;7363;7364;7365;7366;7367;79799;644;645;3162;3163;ENSG00000261098;ENSG00000234323;ENSG00000260899;ENSG00000234686;ENSG00000257381;ENSG00000160695;ENSG00000185168
path:00860_4	3052;1352;2235;1356;2495;2512;94033;5498;1355;ENSG00000260565;ENSG00000258399;ENSG00000119596;ENSG00000196696;ENSG00000232607
path:00910_1	1373;2746;2747;27165;2744;440;2752;275;ENSG00000261275;ENSG00000225783;ENSG00000244968
path:00950_1	6898;1644;2805;2806;259307;7299;4128;4129;7054;314;8639;ENSG00000261326;ENSG00000237517;ENSG00000230513
path:00965_1	7299;1644;1312;ENSG00000260565;ENSG00000258399;ENSG00000119596;ENSG00000196696;ENSG00000232607
path:00980_1	1555;1571;1572;119391;221357;2938;2939;2940;2941;2944;2946;2947;2948;2949;2950;2952;2953;373156;4257;4258;4259;653689;9446;10720;10941;54490;54575;54576;54577;54578;54579;54600;54657;54658;54659;574537;7363;7364;7365;7366;7367;79799;218;220;221;222;124;125;126;127;128;130;131;2052;1543;1544;1551;1576;1577;64816;1548;1549;1553;1545;1557;1558;1559;1562;6822;ENSG00000257381;ENSG00000261098;ENSG00000…
path:00980_2	1555;1571;1572;119391;221357;2938;2939;2940;2941;2944;2946;2947;2948;2949;2950;2952;2953;373156;4257;4258;4259;653689;9446;10720;10941;54490;54575;54576;54577;54578;54579;54600;54657;54658;54659;574537;7363;7364;7365;7366;7367;79799;218;220;221;222;124;125;126;127;128;130;131;2052;1543;1544;1551;1576;1577;64816;1548;1549;1553;1545;1557;1558;1559;1562;1109;1645;1646;8644;3290;873;874;1565;ENSG0000…
path:00982_1	218;220;221;222;119391;221357;2938;2939;2940;2941;2944;2946;2947;2948;2949;2950;2952;2953;373156;4257;4258;4259;653689;9446;124;125;126;127;128;130;131;ENSG00000034063;ENSG00000225470;ENSG00000229692;ENSG00000257381;ENSG00000261098;ENSG00000260565;ENSG00000258399;ENSG00000119596;ENSG00000196696;ENSG00000232607;ENSG00000188338;ENSG00000224843;ENSG00000234883;ENSG00000222041;ENSG00000185168;ENSG000…
path:00982_2	2326;2327;2328;2329;2330;1551;1576;1577;64816;1565;1544;1555;1557;1558;1559;1562;10720;10941;54490;54575;54576;54577;54578;54579;54600;54657;54658;54659;574537;7363;7364;7365;7366;7367;79799;4128;4129;316;1571;ENSG00000247400;ENSG00000235954;ENSG00000222041;ENSG00000233429;ENSG00000119596;ENSG00000261326;ENSG00000237517;ENSG00000230513
path:03008_1	5901;7514;51068;4550;55341;ENSG00000261275;ENSG00000225783;ENSG00000244968;ENSG00000222041;ENSG00000240607;ENSG00000224843;ENSG00000234883;ENSG00000260565;ENSG00000258399;ENSG00000119596
path:03008_2	4549;4550;2091;55226;9790;10199;92856;55272;84128;5822;10885;ENSG00000260565;ENSG00000258399;ENSG00000231607;ENSG00000255242;ENSG00000229692;ENSG00000257381;ENSG00000235590;ENSG00000119596;ENSG00000196696;ENSG00000232607
path:03008_3	4549;4550;2091;10199;84128;5822;83732;55781;6880;28987;ENSG00000229692;ENSG00000257381;ENSG00000260565;ENSG00000258399;ENSG00000231607;ENSG00000235590;ENSG00000224843;ENSG00000234883;ENSG00000119596;ENSG00000261098;ENSG00000222041
path:03008_4	51068;4550;2091;23560;26354;29889;54552;23195;4931;55341;166378;ENSG00000222041;ENSG00000240607;ENSG00000261098;ENSG00000224843;ENSG00000234883;ENSG00000260565;ENSG00000258399;ENSG00000119596;ENSG00000196696;ENSG00000232607;ENSG00000233864
path:03008_6	55505;55651;54433;1736;ENSG00000260565;ENSG00000258399;ENSG00000119596;ENSG00000196696;ENSG00000232607;ENSG00000229692;ENSG00000224843;ENSG00000257381;ENSG00000241631
path:03008_7	4549;4550;2091;55226;9790;10199;92856;84128;23160;5822;10885;ENSG00000260565;ENSG00000258399;ENSG00000231607;ENSG00000255242;ENSG00000229692;ENSG00000257381;ENSG00000119596;ENSG00000196696;ENSG00000232607;ENSG00000235590
path:03008_8	4549;4550;2091;55226;9790;10199;55272;84128;55813;5822;10885;ENSG00000260565;ENSG00000258399;ENSG00000231607;ENSG00000255242;ENSG00000229692;ENSG00000257381;ENSG00000235590;ENSG00000233864;ENSG00000119596;ENSG00000196696;ENSG00000232607
path:03008_9	10482;55998;56000;56001;728343;29107;55916;ENSG00000231607;ENSG00000261311
path:03008_10	9790;84128;84916;55127;23160;10607;10885;ENSG00000260565;ENSG00000258399;ENSG00000231607;ENSG00000255242;ENSG00000119596;ENSG00000196696;ENSG00000232607;ENSG00000235590
path:03008_11	2091;55226;9790;92856;84128;84916;23160;10885;ENSG00000260565;ENSG00000258399;ENSG00000231607;ENSG00000255242;ENSG00000119596;ENSG00000196696;ENSG00000232607
path:03008_12	9790;84916;55127;23160;51096;10607;10885;ENSG00000260565;ENSG00000258399;ENSG00000231607;ENSG00000255242;ENSG00000119596;ENSG00000196696;ENSG00000232607;ENSG00000235590
path:03008_13	9790;84916;55127;51096;10607;55813;134430;10885;ENSG00000260565;ENSG00000258399;ENSG00000231607;ENSG00000255242;ENSG00000119596;ENSG00000196696;ENSG00000232607;ENSG00000235590;ENSG00000233864
path:03008_14	2091;55226;9790;55272;84128;10607;55813;5822;134430;10885;ENSG00000260565;ENSG00000258399;ENSG00000231607;ENSG00000255242;ENSG00000235590;ENSG00000233864;ENSG00000119596;ENSG00000196696;ENSG00000232607
path:03008_15	1457;1459;1460;65083;27341;ENSG00000228824;ENSG00000209804;ENSG00000185168;ENSG00000229214;ENSG00000233864
path:03008_16	79631;3692;51119;ENSG00000231607;ENSG00000244459
path:03013_1	11260;5901;7514;22916;4686;51808;8021;4927;11097;57510;1915;1917;51068;ENSG00000185168;ENSG00000229214;ENSG00000241631;ENSG00000261275;ENSG00000225783;ENSG00000244968;ENSG00000222041;ENSG00000240607;ENSG00000224843;ENSG00000234883;ENSG00000233864;ENSG00000260565;ENSG00000258399;ENSG00000119596;ENSG00000196696;ENSG00000232607
path:03013_2	8487;6606;6607;11218;25929;50628;79760;54960;11171;79833;ENSG00000231607;ENSG00000224843;ENSG00000234883;ENSG00000222041;ENSG00000247765;ENSG00000238881;ENSG00000260565;ENSG00000258399;ENSG00000261311;ENSG00000233864;ENSG00000235590
path:03013_4	9939;4116;55110;9775;22794;10482;55998;56000;56001;728343;84305;65109;65110;ENSG00000244459;ENSG00000204860
path:03013_5	22985;10921;10284;10482;55998;56000;56001;728343;5411;10189;7919;8563;ENSG00000261098;ENSG00000229153;ENSG00000250658;ENSG00000188185;ENSG00000229495;ENSG00000233304;ENSG00000254802;ENSG00000234323;ENSG00000238198;ENSG00000235927;ENSG00000253123;ENSG00000227375;ENSG00000224165;ENSG00000185168;ENSG00000229214
path:03013_6	7514;9775;10482;55998;56000;56001;728343;10189;29107;55916;8480;11097;8563;65109;65110;ENSG00000222041;ENSG00000240607;ENSG00000224843;ENSG00000234883;ENSG00000231607;ENSG00000261311;ENSG00000235590
path:03013_7	5901;7514;10482;55998;56000;56001;728343;8021;4927;11097;ENSG00000261275;ENSG00000225783;ENSG00000244968;ENSG00000222041;ENSG00000240607;ENSG00000224843;ENSG00000234883;ENSG00000233864
path:03013_8	9775;10284;10482;55998;56000;56001;728343;10189;29107;55916;8480;11097;7919;9984;8563;65109;65110;ENSG00000231607;ENSG00000261311;ENSG00000235590;ENSG00000224843;ENSG00000234883
path:03013_9	9818;23636;53371;ENSG00000258933;ENSG00000224843
path:03013_10	23165;23511;9688;ENSG00000234456;ENSG00000185186
path:03013_13	10482;55998;56000;56001;728343;4928;79023;6396;81929;8480;ENSG00000235590;ENSG00000244459;ENSG00000254911
path:03013_14	9775;10482;55998;56000;56001;728343;10189;29107;55916;4928;8480;11097;8563;65109;65110;ENSG00000231607;ENSG00000261311;ENSG00000235590;ENSG00000224843;ENSG00000234883
path:03013_15	4928;79023;6396;23279;57122;79902;81929;8480;348995;55746;ENSG00000235590;ENSG00000185168;ENSG00000229214;ENSG00000241631;ENSG00000244459;ENSG00000254911
path:03013_16	5903;7329;5905;387082;6612;6613;7341;ENSG00000260837;ENSG00000235158;ENSG00000227477;ENSG00000261298;ENSG00000259664;ENSG00000248027;ENSG00000232412;ENSG00000254639;ENSG00000196593;ENSG00000256299;ENSG00000231269;ENSG00000226031;ENSG00000249359;ENSG00000258575;ENSG00000231607;ENSG00000256061;ENSG00000185168;ENSG00000229214;ENSG00000260565;ENSG00000258399;ENSG00000119596;ENSG00000196696;ENSG000002…
path:03013_18	10209;10289;1964;9086;3646;8661;8662;8663;8664;8665;8666;8667;8668;8669;1965;1968;8894;1983;1967;8890;8891;8892;8893;ENSG00000260565;ENSG00000258399;ENSG00000231607;ENSG00000255242;ENSG00000224843;ENSG00000234883;ENSG00000222041;ENSG00000229692;ENSG00000257381;ENSG00000119596;ENSG00000196696;ENSG00000232607;ENSG00000240607;ENSG00000259362;ENSG00000244459;ENSG00000204860;ENSG00000233864
path:03013_19	10482;55998;56000;56001;728343;10189;9984;57187;8563;79228;80145;ENSG00000235590;ENSG00000229692;ENSG00000257381;ENSG00000224843
path:03013_20	132430;140886;26986;340529;5042;645974;80336;8761;10605;1973;1974;1981;1982;8672;1975;ENSG00000231607;ENSG00000229692;ENSG00000257381;ENSG00000224843;ENSG00000241631;ENSG00000234883;ENSG00000222041;ENSG00000244459;ENSG00000204860;ENSG00000185168;ENSG00000229214;ENSG00000260565;ENSG00000258399;ENSG00000119596;ENSG00000196696;ENSG00000232607;ENSG00000240607
path:03013_21	10605;1973;1974;1977;253314;9470;1981;1982;8672;1975;ENSG00000231607;ENSG00000224843;ENSG00000234883;ENSG00000222041;ENSG00000244459;ENSG00000204860;ENSG00000240045;ENSG00000229621;ENSG00000238198;ENSG00000235927;ENSG00000255458;ENSG00000241631;ENSG00000229692;ENSG00000257381;ENSG00000188660;ENSG00000185168;ENSG00000229214;ENSG00000260565;ENSG00000258399;ENSG00000119596;ENSG00000196696;ENSG000002…
path:03013_22	9939;4116;55110;9775;10482;55998;56000;56001;728343;10189;29107;55916;8480;11097;8563;26019;65109;65110;ENSG00000231607;ENSG00000261311;ENSG00000235590;ENSG00000224843;ENSG00000234883
path:03015_1	9939;4116;55110;9775;22794;10921;10250;65109;65110;7919;84305;1477;ENSG00000185168;ENSG00000229214;ENSG00000244459;ENSG00000204860
path:03015_2	22985;10921;10284;10250;5411;10189;ENSG00000185168;ENSG00000229214;ENSG00000261098;ENSG00000229153;ENSG00000250658;ENSG00000188185;ENSG00000229495;ENSG00000233304;ENSG00000254802;ENSG00000234323;ENSG00000238198;ENSG00000235927;ENSG00000253123;ENSG00000227375;ENSG00000224165
path:03015_3	9939;22985;10921;10250;5411;10189;7919;1477;ENSG00000185168;ENSG00000229214;ENSG00000261098;ENSG00000229153;ENSG00000250658;ENSG00000188185;ENSG00000229495;ENSG00000233304;ENSG00000254802;ENSG00000234323;ENSG00000238198;ENSG00000235927;ENSG00000253123;ENSG00000227375;ENSG00000224165
path:03015_4	22985;10921;10250;10482;55998;56000;56001;728343;5411;10189;7919;ENSG00000185168;ENSG00000229214;ENSG00000261098;ENSG00000229153;ENSG00000250658;ENSG00000188185;ENSG00000229495;ENSG00000233304;ENSG00000254802;ENSG00000234323;ENSG00000238198;ENSG00000235927;ENSG00000253123;ENSG00000227375;ENSG00000224165
path:03015_5	10921;10482;55998;56000;56001;728343;10189;29107;55916;7919;ENSG00000231607;ENSG00000261311
path:03015_6	4686;65109;65110;5976;26019;23049;23381;9887;23293;2107;23708;2935;132430;140886;26986;340529;5042;645974;80336;8761;ENSG00000224843;ENSG00000233864;ENSG00000231607;ENSG00000229692;ENSG00000257381;ENSG00000241631
path:03015_7	4686;5976;26019;23049;23381;9887;23293;2107;23708;2935;22916;ENSG00000224843;ENSG00000233864
path:03015_8	9939;4116;55110;9775;22794;10250;65109;65110;84305;26019;ENSG00000185168;ENSG00000229214;ENSG00000244459;ENSG00000204860;ENSG00000224843
path:03015_9	4686;5976;26019;23049;23381;9887;23293;2107;23708;2935;28227;55012;5515;5516;5518;5519;5520;5521;5522;5523;5525;5526;5527;5528;5529;55844;ENSG00000224843;ENSG00000233864;ENSG00000260565;ENSG00000258399;ENSG00000119596;ENSG00000196696;ENSG00000232607;ENSG00000224711;ENSG00000261781;ENSG00000248767;ENSG00000224652;ENSG00000249265;ENSG00000185168;ENSG00000229214;ENSG00000259354;ENSG00000261098;ENSG0…
path:03015_10	11051;10914;56903;64895;11052;79869;81608;29894;390748;8106;ENSG00000226808;ENSG00000224843;ENSG00000261326;ENSG00000185168;ENSG00000229214
path:03015_11	11051;10914;56903;64895;51585;81608;53981;29894;10898;8189;390748;8106;ENSG00000226808;ENSG00000224843;ENSG00000261326;ENSG00000185168;ENSG00000229214;ENSG00000229692;ENSG00000257381
path:03015_12	10914;56903;64895;51585;10978;81608;51692;53981;29894;10898;1478;23283;ENSG00000226808;ENSG00000224843;ENSG00000185168;ENSG00000229214;ENSG00000261326;ENSG00000229692;ENSG00000257381
path:03015_13	9939;10921;10250;7919;1477;1478;23283;1479;ENSG00000185168;ENSG00000229214
path:03015_14	10914;56903;64895;51585;10978;81608;53981;29894;10898;1478;23283;8189;ENSG00000226808;ENSG00000224843;ENSG00000261326;ENSG00000185168;ENSG00000229214;ENSG00000229692;ENSG00000257381
path:03015_15	10914;56903;64895;51585;81608;29894;10898;1478;23283;1479;8189;ENSG00000226808;ENSG00000224843;ENSG00000261326;ENSG00000185168;ENSG00000229214;ENSG00000229692;ENSG00000257381
path:03015_16	5976;26019;2107;23708;2935;132430;140886;26986;340529;5042;645974;80336;8761;124540;26528;4440;ENSG00000224843;ENSG00000233864;ENSG00000231607;ENSG00000229692;ENSG00000257381;ENSG00000241631;ENSG00000226808
path:03018_1	54512;23016;51013;23404;22894;5393;118460;11340;56915;51010;5394;170506;ENSG00000224843;ENSG00000229692;ENSG00000257381;ENSG00000231607;ENSG00000260565;ENSG00000258399;ENSG00000255242
path:03018_2	9652;80349;6499;ENSG00000185168;ENSG00000229214
path:03018_4	23019;4848;4849;4850;246175;57472;29883;9337;9125;25904;10140;10766;10950;54766;694;7832;132430;140886;26986;340529;5042;645974;80336;8761;ENSG00000233864;ENSG00000261705;ENSG00000228262;ENSG00000185065;ENSG00000224137;ENSG00000260565;ENSG00000258399;ENSG00000119596;ENSG00000196696;ENSG00000232607;ENSG00000232860;ENSG00000224843;ENSG00000234883;ENSG00000222041;ENSG00000234456;ENSG00000185186;ENSG…
path:03018_5	196513;55802;167227;1656;80153;23644;219988;ENSG00000229692;ENSG00000257381;ENSG00000260565;ENSG00000258399;ENSG00000119596;ENSG00000196696;ENSG00000232607
path:03018_6	27257;57819;27258;25804;23658;11157;51690;51691;ENSG00000231607;ENSG00000224843;ENSG00000233864
path:03018_7	54512;22894;5393;51010;5394;5073;170506;ENSG00000229692;ENSG00000257381;ENSG00000231607;ENSG00000260565;ENSG00000258399;ENSG00000255242
path:03018_8	246175;57472;29883;9337;10140;10766;10950;54766;694;7832;132430;140886;26986;340529;5042;645974;80336;8761;255967;ENSG00000261705;ENSG00000228262;ENSG00000185065;ENSG00000224137;ENSG00000260565;ENSG00000258399;ENSG00000119596;ENSG00000196696;ENSG00000232607;ENSG00000232860;ENSG00000234456;ENSG00000185186;ENSG00000228271;ENSG00000258486;ENSG00000260852;ENSG00000244459;ENSG00000204860;ENSG000002316…
path:03018_9	29883;9337;10140;10766;10950;54766;694;7832;132430;140886;26986;340529;5042;645974;80336;8761;9924;255967;ENSG00000260565;ENSG00000258399;ENSG00000119596;ENSG00000196696;ENSG00000232607;ENSG00000232860;ENSG00000234456;ENSG00000185186;ENSG00000228271;ENSG00000258486;ENSG00000260852;ENSG00000244459;ENSG00000204860;ENSG00000231607;ENSG00000229692;ENSG00000257381;ENSG00000224843;ENSG00000241631
path:03320_1	364;2710;2712;5105;5106;5346;948;10999;376497;2167;2168;2170;5465;6256;6257;6258;5467;5468;6342;30;34;33;1579;284541;1962;1376;126129;1374;1375;2180;2181;2182;23205;23305;51703;81616;4973;4023;1581;10580;4312;51129;51;8309;8310;3611;5170;336;5360;9370;6319;79966;9415;345;1582;10062;1593;335;7316;1622;116519;7350;ENSG00000224843;ENSG00000234883;ENSG00000222041;ENSG00000260565;ENSG00000185168;ENSG0…
path:03460_1	57697;2175;2187;2176;2177;55215;2178;2188;2189;55120;80233;641;80010;116028;7156;8940;84126;545;9894;675;22909;29089;201254;378708;91442;3280;ENSG00000185168;ENSG00000229214;ENSG00000196668;ENSG00000199382;ENSG00000241631;ENSG00000260565;ENSG00000260107;ENSG00000160336;ENSG00000249236;ENSG00000260902;ENSG00000236901
path:03460_2	57697;2175;2187;2176;2177;55215;2178;2188;2189;55120;80233;84126;545;675;22909;7398;57599;29089;201254;378708;91442;3280;ENSG00000185168;ENSG00000229214;ENSG00000196668;ENSG00000199382;ENSG00000260107;ENSG00000160336;ENSG00000261826;ENSG00000249236;ENSG00000260902;ENSG00000236901
path:03460_3	2177;79728;675;4292;83990;5889;22909;5395;5888;ENSG00000260107;ENSG00000160336;ENSG00000226808;ENSG00000224843;ENSG00000234883;ENSG00000222041;ENSG00000261098;ENSG00000229153;ENSG00000250658;ENSG00000188185;ENSG00000229495;ENSG00000233304;ENSG00000254802;ENSG00000234323;ENSG00000238198;ENSG00000235927;ENSG00000253123;ENSG00000227375;ENSG00000224165;ENSG00000261326
path:03460_4	57697;2177;55215;641;80010;116028;7156;8940;84126;545;29935;6117;6118;6119;201254;378708;91442;ENSG00000185168;ENSG00000229214
path:03460_5	57697;2175;2187;2176;2177;55215;2178;2188;2189;55120;80233;641;80010;116028;7156;8940;84126;545;9894;672;29089;201254;378708;91442;3280;ENSG00000185168;ENSG00000229214;ENSG00000196668;ENSG00000199382;ENSG00000241631;ENSG00000260565;ENSG00000229495;ENSG00000250658;ENSG00000229153;ENSG00000224165;ENSG00000188185;ENSG00000215866;ENSG00000254938;ENSG00000152931;ENSG00000233304;ENSG00000203620;ENSG000…
path:03460_6	57697;2175;2187;2176;2177;2178;2188;2189;55120;80233;675;4292;83990;5889;22909;29089;201254;378708;5395;5888;91442;3280;ENSG00000196668;ENSG00000199382;ENSG00000260107;ENSG00000160336;ENSG00000226808;ENSG00000224843;ENSG00000234883;ENSG00000222041;ENSG00000261098;ENSG00000229153;ENSG00000250658;ENSG00000188185;ENSG00000229495;ENSG00000233304;ENSG00000254802;ENSG00000234323;ENSG00000238198;ENSG000…
path:04010_1	5923;5924;5605;5604;4342;5894;673;5921;4763;5578;5579;5582;5906;5908;5566;5567;5568;5613;9693;5922;22800;22808;3265;3845;4893;6237;10125;10235;115727;25780;6654;6655;ENSG00000233864;ENSG00000225210;ENSG00000259854;ENSG00000204241;ENSG00000260565;ENSG00000258399;ENSG00000119596;ENSG00000196696;ENSG00000232607;ENSG00000242996;ENSG00000012171;ENSG00000226383;ENSG00000257061;ENSG00000242349;ENSG00000…
path:04010_2	5923;5924;4342;5894;673;5921;4763;5578;5579;5582;9693;5922;22800;22808;3265;3845;4893;6237;10125;10235;115727;25780;6654;6655;10368;10369;27091;27092;55799;59283;59284;59285;773;774;775;776;777;778;779;781;782;783;784;785;786;8911;8912;8913;9254;93589;ENSG00000226383;ENSG00000257061;ENSG00000242349;ENSG00000214915;ENSG00000230131;ENSG00000237438;ENSG00000234456;ENSG00000259834;ENSG00000197558;ENS…
path:04010_3	11072;11221;1843;1844;1845;1846;1847;1848;1849;1850;1852;56940;80824;5778;5801;84867;100137049;123745;255189;283748;5321;8605;8681;3925;4137;5594;5595;8649;5605;5604;4342;5894;673;2005;2002;4214;1326;4609;27330;6195;6196;6197;2872;8569;ENSG00000260565;ENSG00000258399;ENSG00000119596;ENSG00000196696;ENSG00000232607;ENSG00000204860;ENSG00000258933;ENSG00000245910;ENSG00000260539;ENSG00000257381;ENS…
path:04010_4	11072;11221;1843;1844;1845;1846;1847;1848;1849;1850;1852;56940;80824;5778;5801;84867;100137049;123745;255189;283748;5321;8605;8681;3925;4137;5594;5595;8649;5605;5604;468;2005;2002;1432;5600;5603;6300;4609;27330;6195;6196;6197;2872;8569;ENSG00000260565;ENSG00000258399;ENSG00000119596;ENSG00000196696;ENSG00000232607;ENSG00000204860;ENSG00000258933;ENSG00000245910;ENSG00000260539;ENSG00000257381;ENS…
path:04010_5	11072;11221;1843;1844;1845;1846;1847;1848;1849;1850;1852;56940;80824;5778;5801;84867;100137049;123745;255189;283748;5321;8605;8681;3925;4137;5594;5595;8649;5605;5604;2005;2002;1432;5600;5603;6300;5599;5601;5602;2353;6722;4609;27330;6195;6196;6197;2872;8569;ENSG00000260565;ENSG00000258399;ENSG00000119596;ENSG00000196696;ENSG00000232607;ENSG00000204860;ENSG00000258933;ENSG00000245910;ENSG0000026053…
path:04010_6	5495;4790;4791;5970;5971;1147;3551;8517;9020;51701;5608;5606;6885;23118;10454;4214;1326;ENSG00000261087;ENSG00000235731;ENSG00000259457;ENSG00000251615;ENSG00000215866;ENSG00000229495;ENSG00000236824;ENSG00000244300;ENSG00000239454;ENSG00000259731;ENSG00000260597;ENSG00000227012;ENSG00000257883;ENSG00000203620;ENSG00000226487;ENSG00000160336;ENSG00000233016;ENSG00000224032;ENSG00000224137;ENSG000…
path:04010_7	356;4217;1616;7046;7048;355;ENSG00000204860;ENSG00000244459;ENSG00000260303;ENSG00000257762;ENSG00000225535;ENSG00000235703;ENSG00000206872;ENSG00000147676;ENSG00000204934;ENSG00000260432;ENSG00000236140;ENSG00000246526;ENSG00000240219;ENSG00000251387;ENSG00000232721;ENSG00000247287;ENSG00000224050;ENSG00000237265;ENSG00000231028;ENSG00000260107;ENSG00000214851;ENSG00000248307;ENSG00000250198;ENS…
path:04010_8	9448;4790;4791;5970;5971;1147;3551;8517;9020;5605;5604;6885;7186;836;5879;5880;5881;998;6416;23162;4214;1326;8491;ENSG00000261087;ENSG00000235731;ENSG00000259457;ENSG00000251615;ENSG00000215866;ENSG00000229495;ENSG00000236824;ENSG00000244300;ENSG00000239454;ENSG00000259731;ENSG00000260597;ENSG00000227012;ENSG00000257883;ENSG00000203620;ENSG00000226487;ENSG00000160336;ENSG00000233016;ENSG000002240…
path:04010_9	5923;5924;4342;5894;673;5921;4763;5578;5579;5582;9693;5922;22800;22808;3265;3845;4893;6237;10125;10235;115727;25780;6654;6655;2768;55970;ENSG00000226383;ENSG00000257061;ENSG00000242349;ENSG00000214915;ENSG00000230131;ENSG00000237438;ENSG00000234456;ENSG00000259834;ENSG00000197558;ENSG00000224843;ENSG00000229692;ENSG00000257381;ENSG00000234899;ENSG00000246130;ENSG00000246363;ENSG00000242474;ENSG00…
path:04010_10	5923;5924;4342;5894;673;5921;4763;5578;5579;5582;9693;5922;22800;22808;3265;3845;4893;6237;10125;10235;115727;25780;6654;6655;2885;ENSG00000226383;ENSG00000257061;ENSG00000242349;ENSG00000214915;ENSG00000230131;ENSG00000237438;ENSG00000234456;ENSG00000259834;ENSG00000197558;ENSG00000224843;ENSG00000229692;ENSG00000257381;ENSG00000234899;ENSG00000246130;ENSG00000246363;ENSG00000242474;ENSG00000228…
path:04010_11	22800;22808;3265;3845;4893;6237;6654;6655;2885;5156;5159;2260;2261;2263;2264;1956;4914;4915;ENSG00000229692;ENSG00000257381;ENSG00000234899;ENSG00000246130;ENSG00000246363;ENSG00000242474;ENSG00000228649;ENSG00000235831;ENSG00000228623;ENSG00000230002;ENSG00000215908;ENSG00000229055;ENSG00000226237;ENSG00000260947;ENSG00000226487;ENSG00000250739;ENSG00000229719;ENSG00000227012;ENSG00000237604;ENS…
path:04010_12	6654;6655;2885;5156;5159;2260;2261;2263;2264;1956;4914;4915;5154;5155;ENSG00000258486;ENSG00000197332;ENSG00000260852;ENSG00000261311;ENSG00000235590;ENSG00000179818;ENSG00000248757;ENSG00000234233;ENSG00000223768;ENSG00000225210;ENSG00000188338;ENSG00000260565;ENSG00000258399;ENSG00000203279;ENSG00000235570;ENSG00000250986;ENSG00000260943;ENSG00000261334;ENSG00000251072;ENSG00000258666;ENSG00000…
path:04010_13	6654;6655;2885;5156;5159;2260;2261;2263;2264;1956;4914;4915;2246;2247;2248;2249;2250;2251;2252;2253;2254;2255;2256;2257;2258;2259;26281;26291;27006;8074;8817;8822;8823;9965;ENSG00000258486;ENSG00000197332;ENSG00000260852;ENSG00000261311;ENSG00000235590;ENSG00000179818;ENSG00000248757;ENSG00000234233;ENSG00000223768;ENSG00000225210;ENSG00000188338;ENSG00000260565;ENSG00000258399;ENSG00000203279;EN…
path:04010_14	6654;6655;2885;5156;5159;2260;2261;2263;2264;1956;4914;4915;1950;ENSG00000258486;ENSG00000197332;ENSG00000260852;ENSG00000261311;ENSG00000235590;ENSG00000179818;ENSG00000248757;ENSG00000234233;ENSG00000223768;ENSG00000225210;ENSG00000188338;ENSG00000260565;ENSG00000258399;ENSG00000203279;ENSG00000235570;ENSG00000250986;ENSG00000260943;ENSG00000261334;ENSG00000251072;ENSG00000258666;ENSG0000024584…
path:04010_15	6654;6655;2885;5156;5159;2260;2261;2263;2264;1956;4914;4915;4908;4909;627;4803;ENSG00000258486;ENSG00000197332;ENSG00000260852;ENSG00000261311;ENSG00000235590;ENSG00000179818;ENSG00000248757;ENSG00000234233;ENSG00000223768;ENSG00000225210;ENSG00000188338;ENSG00000260565;ENSG00000258399;ENSG00000203279;ENSG00000235570;ENSG00000250986;ENSG00000260943;ENSG00000261334;ENSG00000251072;ENSG00000258666;…
path:04010_16	3164;5598;5607;ENSG00000226674;ENSG00000197332
path:04010_17	11072;11221;1843;1844;1845;1846;1847;1848;1849;1850;1852;56940;80824;5778;5801;84867;5594;5595;994;8986;9252;7867;9261;468;4208;4149;1649;2005;7157;2002;1386;1432;5600;5603;6300;5608;5606;8550;ENSG00000260565;ENSG00000258399;ENSG00000119596;ENSG00000196696;ENSG00000232607;ENSG00000204860;ENSG00000258933;ENSG00000245910;ENSG00000260539;ENSG00000257381;ENSG00000160695;ENSG00000230002;ENSG0000022862…
path:04010_18	11072;11221;1843;1844;1845;1846;1847;1848;1849;1850;1852;56940;80824;5778;5801;84867;994;8986;9252;7867;9261;468;4208;4149;1649;2005;7157;2002;1386;1432;5600;5603;6300;5608;5606;3315;8550;ENSG00000260565;ENSG00000258399;ENSG00000119596;ENSG00000196696;ENSG00000232607;ENSG00000204860;ENSG00000258933;ENSG00000245910;ENSG00000260539;ENSG00000257381;ENSG00000160695;ENSG00000230002;ENSG00000228623;ENS…
path:04010_19	11072;11221;1843;1844;1845;1846;1847;1848;1849;1850;1852;56940;80824;5778;5801;84867;5594;5595;994;8986;9252;7867;9261;4208;4149;1649;2005;7157;2002;1386;1432;5600;5603;6300;5608;5606;8550;5599;5601;5602;2353;6722;ENSG00000260565;ENSG00000258399;ENSG00000119596;ENSG00000196696;ENSG00000232607;ENSG00000204860;ENSG00000258933;ENSG00000245910;ENSG00000260539;ENSG00000257381;ENSG00000160695;ENSG00000…
path:04010_20	1432;5600;5603;6300;5536;5608;5606;5494;10000;207;208;6885;4217;9064;1616;7186;6416;ENSG00000261615;ENSG00000260077;ENSG00000188660;ENSG00000232956;ENSG00000226572;ENSG00000260539;ENSG00000257381;ENSG00000226674;ENSG00000226808;ENSG00000224843;ENSG00000034063;ENSG00000225470;ENSG00000262228;ENSG00000221481;ENSG00000178947;ENSG00000229214;ENSG00000228271;ENSG00000238881;ENSG00000260565;ENSG0000025…
path:04010_21	11072;11221;1843;1844;1845;1846;1847;1848;1849;1850;1852;56940;80824;5778;5801;84867;994;8986;9252;7867;9261;4208;4149;1649;2005;7157;2002;1386;1432;5600;5603;6300;5608;5606;5494;6885;4217;9064;8550;ENSG00000260565;ENSG00000258399;ENSG00000119596;ENSG00000196696;ENSG00000232607;ENSG00000204860;ENSG00000258933;ENSG00000245910;ENSG00000260539;ENSG00000257381;ENSG00000160695;ENSG00000230002;ENSG0000…
path:04010_22	11072;11221;1843;1844;1845;1846;1847;1848;1849;1850;1852;56940;80824;5778;5801;84867;7157;2002;1432;5600;5603;6300;5608;5606;5494;10000;207;208;6885;4217;9064;5609;6416;ENSG00000260565;ENSG00000258399;ENSG00000119596;ENSG00000196696;ENSG00000232607;ENSG00000204860;ENSG00000258933;ENSG00000245910;ENSG00000260539;ENSG00000257381;ENSG00000160695;ENSG00000230002;ENSG00000228623;ENSG00000262228;ENSG00…
path:04010_23	4216;10912;1647;4616;ENSG00000230262;ENSG00000231439;ENSG00000234456
path:04010_24	11072;11221;1843;1844;1845;1846;1847;1848;1849;1850;1852;56940;80824;5778;5801;84867;7157;2002;5608;5606;5494;51776;7786;9175;23542;9479;4296;5609;5599;5601;5602;6416;1398;1399;23162;4214;ENSG00000260565;ENSG00000258399;ENSG00000119596;ENSG00000196696;ENSG00000232607;ENSG00000204860;ENSG00000258933;ENSG00000245910;ENSG00000260539;ENSG00000257381;ENSG00000160695;ENSG00000230002;ENSG00000228623;ENS…
path:04010_25	9448;1147;3551;8517;5605;5604;10000;207;208;4217;5871;7186;836;7132;5879;5880;5881;998;6416;23162;4214;8491;ENSG00000240045;ENSG00000234781;ENSG00000229153;ENSG00000250658;ENSG00000188185;ENSG00000229495;ENSG00000233304;ENSG00000256558;ENSG00000254802;ENSG00000234323;ENSG00000238198;ENSG00000235927;ENSG00000223414;ENSG00000260565;ENSG00000258399;ENSG00000196696;ENSG00000232607;ENSG00000242996;ENS…
path:04010_26	9448;1147;3551;8517;5605;5604;6788;6789;7186;836;3554;7850;7132;5879;5880;5881;998;5058;5062;6416;23162;4214;8491;ENSG00000240045;ENSG00000234781;ENSG00000229153;ENSG00000250658;ENSG00000188185;ENSG00000229495;ENSG00000233304;ENSG00000256558;ENSG00000254802;ENSG00000234323;ENSG00000238198;ENSG00000235927;ENSG00000223414;ENSG00000260565;ENSG00000258399;ENSG00000196696;ENSG00000232607;ENSG000002429…
path:04010_27	6885;51295;23118;10454;7189;7186;836;3554;7850;7132;7124;ENSG00000259834;ENSG00000235106;ENSG00000226808;ENSG00000249265;ENSG00000231781;ENSG00000260136;ENSG00000196668;ENSG00000199382;ENSG00000224843;ENSG00000261087;ENSG00000251615;ENSG00000244300;ENSG00000260597;ENSG00000215866;ENSG00000229495;ENSG00000257883;ENSG00000229180;ENSG00000260695;ENSG00000228262;ENSG00000248441;ENSG00000160336;ENSG00…
path:04010_28	5495;1147;3551;8517;9020;51701;5608;5606;6885;23118;10454;7189;929;3554;7850;7132;ENSG00000240045;ENSG00000234781;ENSG00000229153;ENSG00000250658;ENSG00000188185;ENSG00000229495;ENSG00000233304;ENSG00000256558;ENSG00000254802;ENSG00000234323;ENSG00000238198;ENSG00000235927;ENSG00000223414;ENSG00000260565;ENSG00000258399;ENSG00000196696;ENSG00000232607;ENSG00000242996;ENSG00000012171;ENSG000002311…
path:04010_29	4217;1616;7046;7048;355;7040;7042;7043;ENSG00000244459;ENSG00000204860;ENSG00000260303;ENSG00000257762;ENSG00000225535;ENSG00000235703;ENSG00000206872;ENSG00000147676;ENSG00000204934;ENSG00000260432;ENSG00000236140;ENSG00000246526;ENSG00000240219;ENSG00000251387;ENSG00000232721;ENSG00000247287;ENSG00000224050;ENSG00000237265;ENSG00000231028;ENSG00000260107;ENSG00000214851;ENSG00000248307;ENSG0000…
path:04010_30	6885;51295;23118;10454;7189;836;3554;7850;7132;3552;3553;ENSG00000259834;ENSG00000235106;ENSG00000226808;ENSG00000249265;ENSG00000231781;ENSG00000260136;ENSG00000196668;ENSG00000199382;ENSG00000224843;ENSG00000261087;ENSG00000251615;ENSG00000244300;ENSG00000260597;ENSG00000215866;ENSG00000229495;ENSG00000257883;ENSG00000229180;ENSG00000260695;ENSG00000228262;ENSG00000248441;ENSG00000160336;ENSG00…
path:04010_31	6885;4217;23118;10454;7189;7186;836;7132;7124;4214;ENSG00000259834;ENSG00000235106;ENSG00000226808;ENSG00000249265;ENSG00000231781;ENSG00000260136;ENSG00000196668;ENSG00000199382;ENSG00000224843;ENSG00000261087;ENSG00000251615;ENSG00000244300;ENSG00000260597;ENSG00000215866;ENSG00000229495;ENSG00000257883;ENSG00000229180;ENSG00000260695;ENSG00000228262;ENSG00000248441;ENSG00000160336;ENSG00000233…
path:04010_32	6788;6789;836;3554;7850;7132;5879;5880;5881;998;5058;5062;10746;4215;4214;ENSG00000188660;ENSG00000232956;ENSG00000258933;ENSG00000229153;ENSG00000250658;ENSG00000188185;ENSG00000229495;ENSG00000233304;ENSG00000254802;ENSG00000234323;ENSG00000238198;ENSG00000235927;ENSG00000235280;ENSG00000234456;ENSG00000261326;ENSG00000260539;ENSG00000234686;ENSG00000234883;ENSG00000174083;ENSG00000216011;ENSG0…
path:04010_33	11072;11221;1843;1844;1845;1846;1847;1848;1849;1850;1852;56940;80824;5778;5801;84867;5594;5595;7157;2002;1432;5600;5603;6300;23542;9479;5609;5599;5601;5602;6416;1398;1399;2122;3303;3304;3305;3306;3310;3312;3727;3725;23162;2353;6722;ENSG00000260565;ENSG00000258399;ENSG00000119596;ENSG00000196696;ENSG00000232607;ENSG00000204860;ENSG00000258933;ENSG00000245910;ENSG00000260539;ENSG00000257381;ENSG000…
path:04010_34	11072;11221;1843;1844;1845;1846;1847;1848;1849;1850;1852;56940;80824;5778;5801;84867;7157;2002;5494;51776;7786;9175;23542;9479;4296;5609;5599;5601;5602;6416;1398;1399;2122;3303;3304;3305;3306;3310;3312;3727;3725;23162;4214;11184;ENSG00000260565;ENSG00000258399;ENSG00000119596;ENSG00000196696;ENSG00000232607;ENSG00000204860;ENSG00000258933;ENSG00000245910;ENSG00000260539;ENSG00000257381;ENSG000001…
path:04010_35	11072;11221;1843;1844;1845;1846;1847;1848;1849;1850;1852;56940;80824;5778;5801;84867;5605;5604;2002;5494;10000;207;208;4217;5609;5599;5601;5602;6416;1398;1399;408;409;23162;2316;2317;2318;4214;ENSG00000260565;ENSG00000258399;ENSG00000119596;ENSG00000196696;ENSG00000232607;ENSG00000204860;ENSG00000258933;ENSG00000245910;ENSG00000260539;ENSG00000257381;ENSG00000160695;ENSG00000230002;ENSG0000022862…
path:04012_1	2885;2066;2065;6776;6777;2064;1956;4690;8440;2549;7039;23624;867;868;1398;1399;6654;6655;25759;399694;53358;6464;5335;5336;1839;2069;685;6714;374;727738;1950;ENSG00000258486;ENSG00000197332;ENSG00000260852;ENSG00000260107;ENSG00000250891;ENSG00000260597;ENSG00000261185;ENSG00000260718;ENSG00000227403;ENSG00000248441;ENSG00000223759;ENSG00000247708;ENSG00000228824;ENSG00000232931;ENSG00000235897;E…
path:04012_2	2002;10298;5058;5062;5063;56924;57144;5609;6416;5599;5601;5602;3725;ENSG00000226674;ENSG00000240045;ENSG00000229621;ENSG00000253802;ENSG00000226572;ENSG00000235590;ENSG00000034063;ENSG00000246022;ENSG00000240875;ENSG00000249167;ENSG00000242349;ENSG00000214548;ENSG00000224843;ENSG00000262228;ENSG00000221481;ENSG00000178947;ENSG00000229214;ENSG00000214870;ENSG00000227533;ENSG00000230555;ENSG0000023…
path:04012_3	2002;5609;6416;5599;5601;5602;3725;5594;5595;ENSG00000226674;ENSG00000240045;ENSG00000229621;ENSG00000253802;ENSG00000262228;ENSG00000221481;ENSG00000178947;ENSG00000229214;ENSG00000214870;ENSG00000227533;ENSG00000230555;ENSG00000236008;ENSG00000247287;ENSG00000212694;ENSG00000247796;ENSG00000260396;ENSG00000258610;ENSG00000204666;ENSG00000189149;ENSG00000224137;ENSG00000250198;ENSG00000231574;EN…
path:04012_4	2885;2066;2065;6776;6777;2064;1956;2549;10718;9542;6654;6655;25759;399694;53358;6464;1839;3084;2069;685;23533;5290;5291;5293;5294;5295;5296;8503;145957;ENSG00000258486;ENSG00000197332;ENSG00000260852;ENSG00000260107;ENSG00000250891;ENSG00000260597;ENSG00000261185;ENSG00000260718;ENSG00000227403;ENSG00000248441;ENSG00000223759;ENSG00000247708;ENSG00000228824;ENSG00000232931;ENSG00000235897;ENSG000…
path:04012_5	2066;2065;2064;2932;1026;2475;572;2549;23533;5290;5291;5293;5294;5295;5296;8503;10000;207;208;ENSG00000260107;ENSG00000250891;ENSG00000260597;ENSG00000261185;ENSG00000260718;ENSG00000227403;ENSG00000248441;ENSG00000223759;ENSG00000247708;ENSG00000228824;ENSG00000232931;ENSG00000235897;ENSG00000234912;ENSG00000233237;ENSG00000100181;ENSG00000260122;ENSG00000236423;ENSG00000260947;ENSG00000250986;E…
path:04012_6	2932;1978;6198;6199;1026;2475;572;23533;5290;5291;5293;5294;5295;5296;8503;10000;207;208;ENSG00000260455;ENSG00000224843;ENSG00000245910;ENSG00000231439;ENSG00000234616;ENSG00000234635;ENSG00000245105;ENSG00000230782;ENSG00000232611;ENSG00000256146;ENSG00000256092;ENSG00000237265;ENSG00000227502;ENSG00000232586;ENSG00000253230;ENSG00000260359;ENSG00000244625;ENSG00000235954;ENSG00000179743;ENSG00…
path:04012_7	2885;6776;6777;1956;10298;5058;5062;5063;56924;57144;4690;8440;7039;23624;867;868;1398;1399;25759;399694;53358;6464;5335;5336;1839;2069;685;6714;374;727738;1950;ENSG00000258486;ENSG00000197332;ENSG00000260852;ENSG00000228630;ENSG00000250377;ENSG00000244300;ENSG00000248441;ENSG00000250658;ENSG00000227223;ENSG00000255864;ENSG00000260597;ENSG00000228255;ENSG00000215866;ENSG00000229495;ENSG0000022918…
path:04012_8	1956;10298;5058;5062;5063;56924;57144;4690;8440;5609;6416;ENSG00000250377;ENSG00000244300;ENSG00000248441;ENSG00000250658;ENSG00000227223;ENSG00000255864;ENSG00000260597;ENSG00000228255;ENSG00000215866;ENSG00000229495;ENSG00000229180;ENSG00000254872;ENSG00000188338;ENSG00000232607;ENSG00000233864;ENSG00000224032;ENSG00000231074;ENSG00000162290;ENSG00000160336;ENSG00000239002;ENSG00000226572;ENSG0…
path:04012_9	2885;6776;6777;1956;4690;8440;7039;23624;867;868;1398;1399;25759;399694;53358;6464;5335;5336;1839;2069;685;25;27;6714;374;727738;1950;ENSG00000258486;ENSG00000197332;ENSG00000260852;ENSG00000228630;ENSG00000250377;ENSG00000244300;ENSG00000248441;ENSG00000250658;ENSG00000227223;ENSG00000255864;ENSG00000260597;ENSG00000228255;ENSG00000215866;ENSG00000229495;ENSG00000229180;ENSG00000254872;ENSG00000…
path:04012_10	2885;6776;6777;1956;4690;8440;7039;23624;867;868;1398;1399;5747;25759;399694;53358;6464;5335;5336;1839;2069;685;6714;374;727738;1950;ENSG00000258486;ENSG00000197332;ENSG00000260852;ENSG00000228630;ENSG00000250377;ENSG00000244300;ENSG00000248441;ENSG00000250658;ENSG00000227223;ENSG00000255864;ENSG00000260597;ENSG00000228255;ENSG00000215866;ENSG00000229495;ENSG00000229180;ENSG00000254872;ENSG000001…
path:04012_11	2885;2066;2065;2064;1956;2549;6654;6655;25759;399694;53358;6464;3265;3845;4893;ENSG00000258486;ENSG00000197332;ENSG00000260852;ENSG00000260107;ENSG00000250891;ENSG00000260597;ENSG00000261185;ENSG00000260718;ENSG00000227403;ENSG00000248441;ENSG00000223759;ENSG00000247708;ENSG00000228824;ENSG00000232931;ENSG00000235897;ENSG00000234912;ENSG00000233237;ENSG00000100181;ENSG00000260122;ENSG00000236423;…
path:04012_12	2885;6776;6777;1956;4690;8440;7039;23624;867;868;1398;1399;25759;399694;53358;6464;5578;5579;5582;815;816;817;818;5335;5336;1839;2069;685;6714;374;727738;1950;ENSG00000258486;ENSG00000197332;ENSG00000260852;ENSG00000228630;ENSG00000250377;ENSG00000244300;ENSG00000248441;ENSG00000250658;ENSG00000227223;ENSG00000255864;ENSG00000260597;ENSG00000228255;ENSG00000215866;ENSG00000229495;ENSG00000229180;…
path:04012_13	2885;2066;2065;6776;6777;2064;2549;10718;9542;25759;399694;53358;6464;1839;3084;2069;685;23533;5290;5291;5293;5294;5295;5296;8503;10000;207;208;145957;ENSG00000258486;ENSG00000197332;ENSG00000260852;ENSG00000260107;ENSG00000250891;ENSG00000260597;ENSG00000261185;ENSG00000260718;ENSG00000227403;ENSG00000248441;ENSG00000223759;ENSG00000247708;ENSG00000228824;ENSG00000232931;ENSG00000235897;ENSG0000…
path:04012_14	2002;5599;5601;5602;4609;5594;5595;5604;5605;ENSG00000226674;ENSG00000240045;ENSG00000229621;ENSG00000253802;ENSG00000262228;ENSG00000221481;ENSG00000178947;ENSG00000229214;ENSG00000214870;ENSG00000227533;ENSG00000230555;ENSG00000236008;ENSG00000247287;ENSG00000212694;ENSG00000247796;ENSG00000260396;ENSG00000258610;ENSG00000204666;ENSG00000189149;ENSG00000224137;ENSG00000250198;ENSG00000231574;EN…
path:04012_15	2002;4609;5594;5595;5604;5605;369;5894;673;ENSG00000226674;ENSG00000240045;ENSG00000229621;ENSG00000253802;ENSG00000229055;ENSG00000248767;ENSG00000226752;ENSG00000189149;ENSG00000239454;ENSG00000227012;ENSG00000227252;ENSG00000244625;ENSG00000226237;ENSG00000254651;ENSG00000247796;ENSG00000182648;ENSG00000228649;ENSG00000234177;ENSG00000246090;ENSG00000233975;ENSG00000230229;ENSG00000235831;ENSG…
path:04012_16	2885;6654;6655;369;5894;673;3265;3845;4893;ENSG00000258486;ENSG00000197332;ENSG00000260852;ENSG00000226383;ENSG00000257061;ENSG00000242349;ENSG00000234899;ENSG00000246130;ENSG00000246363;ENSG00000242474;ENSG00000228649;ENSG00000235831;ENSG00000228623;ENSG00000230002;ENSG00000215908;ENSG00000229055;ENSG00000226237;ENSG00000260947;ENSG00000226487;ENSG00000250739;ENSG00000229719;ENSG00000227012;ENSG…
path:04013_1	2885;6654;6655;3845;22821;ENSG00000258486;ENSG00000197332;ENSG00000260852;ENSG00000229055;ENSG00000226237;ENSG00000260947;ENSG00000242474;ENSG00000228649;ENSG00000226487;ENSG00000250739;ENSG00000235831;ENSG00000229719;ENSG00000227012;ENSG00000237604;ENSG00000239454;ENSG00000254731;ENSG00000245648;ENSG00000249265;ENSG00000224711;ENSG00000260303;ENSG00000247796;ENSG00000254651;ENSG00000248767;ENSG0…
path:04013_2	2885;6654;6655;3845;1956;6098;ENSG00000258486;ENSG00000197332;ENSG00000260852;ENSG00000229055;ENSG00000226237;ENSG00000260947;ENSG00000242474;ENSG00000228649;ENSG00000226487;ENSG00000250739;ENSG00000235831;ENSG00000229719;ENSG00000227012;ENSG00000237604;ENSG00000239454;ENSG00000254731;ENSG00000245648;ENSG00000249265;ENSG00000224711;ENSG00000260303;ENSG00000247796;ENSG00000254651;ENSG00000248767;E…
path:04013_3	5604;5594;5595;2113;2114;2120;51513;ENSG00000225210;ENSG00000259854;ENSG00000204241;ENSG00000260565;ENSG00000258399;ENSG00000119596;ENSG00000196696;ENSG00000232607;ENSG00000242996;ENSG00000012171;ENSG00000227775;ENSG00000229645;ENSG00000237438;ENSG00000256061;ENSG00000235954;ENSG00000205056;ENSG00000235731;ENSG00000253619;ENSG00000246130;ENSG00000226031;ENSG00000237862;ENSG00000259840;ENSG0000022…
path:04020_1	3706;3707;80271;107;109;114;5136;5137;5153;4842;4843;4846;7416;7417;7419;10105;6543;6546;6547;814;815;816;817;818;11261;5530;5532;5533;5534;5535;63928;5578;5579;5582;2185;683;952;51196;1139;22953;2902;2903;2905;2906;5023;5024;5025;5026;5027;9127;5335;5336;89869;340156;4638;85366;91807;113026;5333;84812;3708;3709;3710;5255;5256;5257;5260;5261;6261;6262;6263;23236;5330;5331;5332;80228;84876;93129;7…
path:04020_2	3706;3707;80271;107;109;114;5136;5137;5153;4842;4843;4846;7416;7417;7419;10105;6543;6546;6547;814;815;816;817;818;11261;5530;5532;5533;5534;5535;63928;5578;5579;5582;2185;1139;22953;2902;2903;2905;2906;5023;5024;5025;5026;5027;9127;340156;4638;85366;91807;113026;5333;84812;3708;3709;3710;5255;5256;5257;5260;5261;6261;6262;6263;80228;84876;93129;775;776;778;779;773;774;777;163688;51806;801;805;808…
path:04020_3	107;109;114;2767;2769;2776;9630;1128;1131;163688;51806;801;805;808;810;108;113;115;196883;1133;135;136;153;154;155;1812;1816;3274;3360;3361;3362;3363;2774;2778;ENSG00000235954;ENSG00000222041;ENSG00000185168;ENSG00000229214;ENSG00000259354;ENSG00000230920;ENSG00000260102;ENSG00000247400;ENSG00000261795;ENSG00000034063
path:04020_4	3706;3707;80271;7416;7417;7419;10105;6543;6546;6547;5578;5579;5582;2185;51196;1956;2064;2065;2066;5156;5159;2767;2769;2776;9630;1139;22953;2902;2903;2905;2906;5023;5024;5025;5026;5027;9127;5335;5336;89869;113026;5333;84812;3708;3709;3710;6261;6262;6263;23236;5330;5331;5332;80228;84876;93129;775;776;778;779;773;774;777;163688;51806;801;805;808;810;7125;7134;291;292;293;83447;487;488;489;8911;8912;…
path:04020_5	3706;3707;80271;107;109;114;7416;7417;7419;10105;6543;6546;6547;5578;5579;5582;2185;51196;2767;2769;2776;9630;1139;22953;2902;2903;2905;2906;5023;5024;5025;5026;5027;9127;5335;5336;89869;113026;5333;84812;3708;3709;3710;6261;6262;6263;23236;5330;5331;5332;80228;84876;93129;775;776;778;779;773;774;777;163688;51806;801;805;808;810;7125;7134;291;292;293;83447;487;488;489;8911;8912;8913;490;491;492;4…
path:04020_6	5578;5579;5582;51196;2767;2769;2776;9630;5335;5336;89869;113026;5333;84812;3708;3709;3710;23236;5330;5331;5332;10800;1128;1129;1131;146;147;148;185;1909;1910;2149;2911;2915;2925;3269;3356;3357;3358;3973;4923;5021;552;553;56413;57105;5724;5731;5733;5737;623;624;6865;6869;6870;6915;7201;886;887;ENSG00000235590;ENSG00000225210;ENSG00000260565;ENSG00000258399;ENSG00000119596;ENSG00000196696;ENSG00000…
path:04020_7	107;109;114;163688;51806;801;805;808;810;108;113;115;196883;487;488;489;5350;5566;5567;5568;5613;2774;2778;ENSG00000185168;ENSG00000229214;ENSG00000259354;ENSG00000230920;ENSG00000231607;ENSG00000233864
path:04060_1	3565;3561;3566;59067;3600;3578;3574;3558;3597;ENSG00000230002;ENSG00000228623;ENSG00000224843
path:04060_2	92;658;655;ENSG00000261098;ENSG00000238198;ENSG00000227375;ENSG00000247516;ENSG00000260565;ENSG00000258399;ENSG00000119596;ENSG00000196696;ENSG00000232607;ENSG00000234616;ENSG00000245849;ENSG00000227297;ENSG00000247081;ENSG00000237517;ENSG00000230513;ENSG00000209804
path:04060_3	90;269;268;ENSG00000261326;ENSG00000237438;ENSG00000244968;ENSG00000233429
path:04060_4	3588;58985;116379;50616;3586;ENSG00000196972;ENSG00000175701
path:04060_5	3588;3587;50616;3586;ENSG00000196972;ENSG00000175701
path:04060_6	3565;3561;3560;3601;59067;3600;3578;3574;3558;ENSG00000230002;ENSG00000228623
path:04060_7	3565;3561;3560;3559;59067;3600;3578;3574;3558;ENSG00000230002;ENSG00000228623
path:04060_11	3977;3572;1271;1489;23529;1270;3976;5008;3589;3569;ENSG00000100181;ENSG00000236423;ENSG00000260947;ENSG00000250986;ENSG00000261670;ENSG00000229042;ENSG00000236507;ENSG00000235358;ENSG00000223385;ENSG00000223855;ENSG00000261728;ENSG00000250899;ENSG00000235824;ENSG00000261781;ENSG00000260482;ENSG00000231764;ENSG00000234616;ENSG00000236901;ENSG00000245910;ENSG00000257433;ENSG00000254911;ENSG00000233…
path:04060_12	3572;9180;1489;23529;1270;3976;5008;3589;3569;ENSG00000100181;ENSG00000236423;ENSG00000260947;ENSG00000250986;ENSG00000261670;ENSG00000229042;ENSG00000236507;ENSG00000235358;ENSG00000223385;ENSG00000223855;ENSG00000261728;ENSG00000250899;ENSG00000235824;ENSG00000261781;ENSG00000260482;ENSG00000231764;ENSG00000234616;ENSG00000236901;ENSG00000245910;ENSG00000257433;ENSG00000254911;ENSG00000233237;E…
path:04060_13	3572;3590;1489;23529;1270;3976;5008;3589;3569;ENSG00000261087;ENSG00000100181;ENSG00000236423;ENSG00000260947;ENSG00000250986;ENSG00000261670;ENSG00000229042;ENSG00000236507;ENSG00000235358;ENSG00000223385;ENSG00000223855;ENSG00000261728;ENSG00000250899;ENSG00000235824;ENSG00000261781;ENSG00000260482;ENSG00000231764;ENSG00000234616;ENSG00000236901;ENSG00000245910;ENSG00000257433;ENSG00000254911;E…
path:04060_14	3572;3570;1489;23529;1270;3976;5008;3589;3569;ENSG00000244459;ENSG00000259727;ENSG00000248596;ENSG00000229692;ENSG00000257381;ENSG00000196668;ENSG00000100181;ENSG00000236423;ENSG00000260947;ENSG00000250986;ENSG00000261670;ENSG00000229042;ENSG00000236507;ENSG00000235358;ENSG00000223385;ENSG00000223855;ENSG00000261728;ENSG00000250899;ENSG00000235824;ENSG00000261781;ENSG00000260482;ENSG00000231764;E…
path:04060_15	8807;8809;3606;ENSG00000261087;ENSG00000223396;ENSG00000260852
path:04060_16	3556;7850;3554;3553;3552;ENSG00000257433;ENSG00000261326;ENSG00000244459;ENSG00000230561;ENSG00000240219;ENSG00000204860;ENSG00000253311
path:04060_19	7046;7048;7043;7042;7040;ENSG00000260303;ENSG00000257762;ENSG00000225535;ENSG00000235703;ENSG00000206872;ENSG00000147676;ENSG00000204934;ENSG00000260432;ENSG00000236140;ENSG00000246526;ENSG00000240219;ENSG00000251387;ENSG00000232721;ENSG00000247287;ENSG00000224050;ENSG00000237265;ENSG00000231028;ENSG00000260107;ENSG00000214851;ENSG00000248307;ENSG00000250198;ENSG00000259834;ENSG00000261185;ENSG00…
path:04060_28	355;8771;356;8740;ENSG00000244459;ENSG00000215866;ENSG00000196972;ENSG00000034063;ENSG00000240707;ENSG00000235590;ENSG00000204860
path:04060_29	8771;8764;4055;356;8740;ENSG00000240707;ENSG00000235590;ENSG00000204860
path:04060_30	8771;8764;4055;8740;4050;4049;ENSG00000240707;ENSG00000235590
path:04060_32	3460;3459;3458;ENSG00000226808;ENSG00000224843;ENSG00000260565;ENSG00000258399;ENSG00000119596;ENSG00000196696;ENSG00000232607;ENSG00000242996;ENSG00000012171
path:04060_33	3455;3454;338376;56832;3467;3456;3439;3440;3441;3442;3443;3444;3445;3446;3447;3448;3449;3451;3452;ENSG00000246090;ENSG00000248596;ENSG00000260054;ENSG00000239454;ENSG00000245468;ENSG00000261177;ENSG00000246548;ENSG00000261348;ENSG00000226752;ENSG00000259153;ENSG00000251339;ENSG00000245910;ENSG00000231439;ENSG00000239002
path:04060_44	3565;3561;3575;59067;3600;3578;3574;3558;ENSG00000230002;ENSG00000228623
path:04060_45	3565;3561;50615;59067;3600;3578;3574;3558;ENSG00000230002;ENSG00000228623
path:04060_46	3565;3561;3581;59067;3600;3578;3574;3558;ENSG00000230002;ENSG00000228623
path:04060_47	3565;3561;3566;3597;3596;ENSG00000224843;ENSG00000233864;ENSG00000239002;ENSG00000235823
path:04060_53	2826;1232;56477;6356;6355;6352;6357;ENSG00000260947;ENSG00000231363;ENSG00000233864;ENSG00000239002
path:04060_54	1232;1230;1234;56477;6356;6355;6352;6357;ENSG00000244459;ENSG00000204860;ENSG00000260947;ENSG00000231363;ENSG00000233864;ENSG00000239002
path:04060_55	1232;1230;729230;56477;6356;6355;6352;6357;ENSG00000244459;ENSG00000204860;ENSG00000260947;ENSG00000231363;ENSG00000233864;ENSG00000239002
path:04060_56	1232;1230;729230;6352;6354;6357;ENSG00000244459;ENSG00000204860;ENSG00000260947;ENSG00000231363;ENSG00000233864;ENSG00000239002
path:04060_57	1232;1230;1234;6352;414062;6348;6349;388372;6351;9560;ENSG00000244459;ENSG00000204860;ENSG00000260947;ENSG00000231363;ENSG00000233864;ENSG00000239002;ENSG00000260565;ENSG00000258399;ENSG00000196696;ENSG00000232607;ENSG00000242996
path:04060_58	1232;1230;729230;6354;6357;6347;ENSG00000244459;ENSG00000204860;ENSG00000229692;ENSG00000224843
path:04060_65	7852;6387;6373;57007;ENSG00000249082;ENSG00000203620;ENSG00000234233;ENSG00000160695;ENSG00000260302;ENSG00000261795;ENSG00000196668;ENSG00000199382
path:04060_67	3577;3579;3576;5473;ENSG00000228262;ENSG00000236824;ENSG00000224843;ENSG00000160336
path:04060_68	2833;6387;6373;57007;ENSG00000260302;ENSG00000261795;ENSG00000196668;ENSG00000199382
path:04060_69	8764;4055;4049;7132;7133;7124;ENSG00000204466;ENSG00000260852
path:04060_71	8792;4982;8743;8600;ENSG00000228630;ENSG00000214407;ENSG00000177640;ENSG00000153363
path:04062_1	10663;10803;1230;1232;1233;1234;1235;1236;1237;1524;2826;2829;2833;3577;3579;643;729230;7852;10344;10563;10850;2919;2920;2921;3576;3627;388372;414062;4283;5196;5197;5473;56477;58191;6346;6347;6348;6349;6351;6352;6354;6355;6356;6357;6358;6359;6360;6361;6362;6363;6364;6366;6367;6368;6369;6370;6372;6373;6374;6375;6376;6387;6846;9547;9560;3717;3718;2268;3055;4067;6714;2770;2771;2773;10681;2782;2783;2…
path:04062_2	10663;10803;1230;1232;1233;1234;1235;1236;1237;1524;2826;2829;2833;3577;3579;643;729230;7852;10344;10563;10850;2919;2920;2921;3576;3627;388372;414062;4283;5196;5197;5473;56477;58191;6346;6347;6348;6349;6351;6352;6354;6355;6356;6357;6358;6359;6360;6361;6362;6363;6364;6366;6367;6368;6369;6370;6372;6373;6374;6375;6376;6387;6846;9547;9560;3717;3718;2770;2771;2773;131890;156;157;2868;2869;2870;6011;40…
path:04062_3	5747;2268;3055;4067;6714;5829;23533;5290;5291;5293;5294;5295;5296;8503;25759;399694;53358;6464;2770;2771;2773;10681;2782;2783;2784;2785;2786;2787;2788;2790;2791;2792;2793;51764;54331;55970;59345;94235;9564;9844;3702;2185;10000;207;208;3265;3845;4893;1794;57580;ENSG00000246863;ENSG00000242349;ENSG00000235280;ENSG00000240607;ENSG00000223396;ENSG00000104691;ENSG00000182165;ENSG00000237149;ENSG000002…
path:04062_4	10663;10803;1230;1232;1233;1234;1235;1236;1237;1524;2826;2829;2833;3577;3579;643;729230;7852;5747;2268;3055;4067;6714;23533;5290;5291;5293;5294;5295;5296;8503;25759;399694;53358;6464;2770;2771;2773;10681;2782;2783;2784;2785;2786;2787;2788;2790;2791;2792;2793;51764;54331;55970;59345;94235;9844;3702;107;108;109;111;112;113;114;115;196883;2185;1794;57580;ENSG00000224843;ENSG00000244459;ENSG000002048…
path:04062_5	387;6093;9475;10451;7409;7410;3702;998;5879;5880;ENSG00000260505;ENSG00000226029;ENSG00000254333;ENSG00000260597;ENSG00000256982;ENSG00000231453;ENSG00000257883;ENSG00000249265;ENSG00000229180;ENSG00000260274;ENSG00000201750;ENSG00000200229;ENSG00000202364;ENSG00000199298;ENSG00000260604;ENSG00000226808;ENSG00000230920;ENSG00000233429;ENSG00000179406;ENSG00000253640;ENSG00000229692;ENSG0000025738…
path:04062_6	10663;10803;1230;1232;1233;1234;1235;1236;1237;1524;2826;2829;2833;3577;3579;643;729230;7852;5747;2268;3055;4067;6714;23533;5290;5291;5293;5294;5295;5296;8503;23236;5330;5331;5332;2770;2771;2773;10681;2782;2783;2784;2785;2786;2787;2788;2790;2791;2792;2793;51764;54331;55970;59345;94235;3702;107;108;109;111;112;113;114;115;196883;57580;ENSG00000224843;ENSG00000244459;ENSG00000204860;ENSG00000249082…
path:04062_7	5747;2268;3055;4067;6714;23533;5290;5291;5293;5294;5295;5296;8503;25759;399694;53358;6464;2770;2771;2773;2885;9844;3702;2185;3265;3845;4893;1794;ENSG00000246863;ENSG00000242349;ENSG00000235280;ENSG00000240607;ENSG00000223396;ENSG00000104691;ENSG00000182165;ENSG00000237149;ENSG00000233429;ENSG00000231607;ENSG00000261275;ENSG00000249348;ENSG00000225783;ENSG00000262228;ENSG00000188338;ENSG0000018866…
path:04062_8	5747;2268;3055;4067;6714;23533;5290;5291;5293;5294;5295;5296;8503;25759;399694;53358;6464;2885;3702;3265;3845;4893;6654;6655;ENSG00000246863;ENSG00000242349;ENSG00000235280;ENSG00000240607;ENSG00000223396;ENSG00000104691;ENSG00000182165;ENSG00000237149;ENSG00000233429;ENSG00000231607;ENSG00000261275;ENSG00000249348;ENSG00000225783;ENSG00000262228;ENSG00000188338;ENSG00000188660;ENSG00000232956;EN…
path:04062_9	5747;2268;3055;4067;6714;5829;23533;5290;5291;5293;5294;5295;5296;8503;25759;399694;53358;6464;2770;2771;2773;9564;9844;1398;1399;3702;2185;1794;ENSG00000246863;ENSG00000242349;ENSG00000235280;ENSG00000240607;ENSG00000223396;ENSG00000104691;ENSG00000182165;ENSG00000237149;ENSG00000236709;ENSG00000233429;ENSG00000231607;ENSG00000261275;ENSG00000249348;ENSG00000225783;ENSG00000262228;ENSG0000018833…
path:04062_10	5747;2268;3055;4067;6714;23533;5290;5291;5293;5294;5295;5296;8503;25759;399694;53358;6464;2770;2771;2773;10681;2782;2783;2784;2785;2786;2787;2788;2790;2791;2792;2793;51764;54331;55970;59345;94235;9844;10451;7409;7410;3702;2185;10000;207;208;3265;3845;4893;1794;5879;5880;57580;ENSG00000246863;ENSG00000242349;ENSG00000235280;ENSG00000240607;ENSG00000223396;ENSG00000104691;ENSG00000182165;ENSG000002…
path:04062_11	2268;3055;4067;6714;387;23533;5290;5291;5293;5294;5295;5296;8503;9844;10451;7409;7410;3702;998;26230;7074;5058;1794;5879;5880;57580;ENSG00000223396;ENSG00000104691;ENSG00000182165;ENSG00000237149;ENSG00000235280;ENSG00000260505;ENSG00000226029;ENSG00000254333;ENSG00000260597;ENSG00000256982;ENSG00000231453;ENSG00000257883;ENSG00000249265;ENSG00000229180;ENSG00000260274;ENSG00000201750;ENSG0000020…
path:04062_12	387;10451;7409;7410;3702;998;5906;5908;7454;8976;56288;26230;7074;5058;5879;5880;ENSG00000260505;ENSG00000226029;ENSG00000254333;ENSG00000260597;ENSG00000256982;ENSG00000231453;ENSG00000257883;ENSG00000249265;ENSG00000229180;ENSG00000260274;ENSG00000201750;ENSG00000200229;ENSG00000202364;ENSG00000199298;ENSG00000224843;ENSG00000100181;ENSG00000261088;ENSG00000241933;ENSG00000262686;ENSG0000026068…
path:04062_13	10663;10803;1230;1232;1233;1234;1235;1236;1237;1524;2826;2829;2833;3577;3579;643;729230;7852;2268;3055;4067;6714;2770;2771;2773;10681;2782;2783;2784;2785;2786;2787;2788;2790;2791;2792;2793;51764;54331;55970;59345;94235;107;108;109;111;112;113;114;115;196883;5566;5567;5568;5613;ENSG00000224843;ENSG00000244459;ENSG00000204860;ENSG00000249082;ENSG00000203620;ENSG00000234233;ENSG00000160695;ENSG00000…
path:04062_14	10451;7409;7410;998;10235;5906;5908;7454;8976;56288;26230;7074;5058;ENSG00000224843;ENSG00000100181;ENSG00000261088;ENSG00000241933;ENSG00000257883;ENSG00000262686;ENSG00000260682;ENSG00000254333;ENSG00000175699;ENSG00000260077;ENSG00000259820;ENSG00000235831;ENSG00000249082;ENSG00000242808;ENSG00000249896;ENSG00000251611;ENSG00000248223;ENSG00000225783;ENSG00000244968;ENSG00000160336;ENSG0000012…
path:04062_15	5594;5595;3265;3845;4893;5604;5894;673;ENSG00000227775;ENSG00000229645;ENSG00000237438;ENSG00000256061;ENSG00000235954;ENSG00000234899;ENSG00000246130;ENSG00000246363;ENSG00000242474;ENSG00000228649;ENSG00000235831;ENSG00000228623;ENSG00000230002;ENSG00000215908;ENSG00000229055;ENSG00000226237;ENSG00000260947;ENSG00000226487;ENSG00000250739;ENSG00000229719;ENSG00000227012;ENSG00000237604;ENSG0000…
path:04062_16	5747;2268;3055;4067;6714;23533;5290;5291;5293;5294;5295;5296;8503;10681;2782;2783;2784;2785;2786;2787;2788;2790;2791;2792;2793;51764;54331;55970;59345;94235;3702;10000;207;208;3265;3845;4893;5879;5880;1147;3551;8517;57580;2309;2931;2932;ENSG00000246863;ENSG00000242349;ENSG00000235280;ENSG00000240607;ENSG00000223396;ENSG00000104691;ENSG00000182165;ENSG00000237149;ENSG00000233429;ENSG00000231607;EN…
path:04062_17	5747;2268;3055;4067;6714;23533;5290;5291;5293;5294;5295;5296;8503;10681;2782;2783;2784;2785;2786;2787;2788;2790;2791;2792;2793;51764;54331;55970;59345;94235;3702;10000;207;208;3265;3845;4893;5894;673;57580;6654;6655;ENSG00000246863;ENSG00000242349;ENSG00000235280;ENSG00000240607;ENSG00000223396;ENSG00000104691;ENSG00000182165;ENSG00000237149;ENSG00000233429;ENSG00000231607;ENSG00000261275;ENSG000…
path:04062_18	5747;2268;3055;4067;6714;23533;5290;5291;5293;5294;5295;5296;8503;23236;5330;5331;5332;2770;2771;2773;10681;2782;2783;2784;2785;2786;2787;2788;2790;2791;2792;2793;51764;54331;55970;59345;94235;3702;10000;207;208;3265;3845;4893;5879;5880;57580;ENSG00000246863;ENSG00000242349;ENSG00000235280;ENSG00000240607;ENSG00000223396;ENSG00000104691;ENSG00000182165;ENSG00000237149;ENSG00000233429;ENSG00000231…
path:04062_19	10000;207;208;4790;5970;1147;3551;8517;4792;4793;ENSG00000260539;ENSG00000260565;ENSG00000258399;ENSG00000119596;ENSG00000196696;ENSG00000257381;ENSG00000232607;ENSG00000242996;ENSG00000203645;ENSG00000231977;ENSG00000247708;ENSG00000233237;ENSG00000240256;ENSG00000215417;ENSG00000234912;ENSG00000227912;ENSG00000204860;ENSG00000261087;ENSG00000235731;ENSG00000259457;ENSG00000251615;ENSG0000021586…
path:04062_20	23533;5290;5291;5293;5294;5295;5296;8503;10000;207;208;1147;3551;8517;4792;4793;57580;2309;2931;2932;ENSG00000233429;ENSG00000231607;ENSG00000261275;ENSG00000249348;ENSG00000225783;ENSG00000262228;ENSG00000188338;ENSG00000260539;ENSG00000260565;ENSG00000258399;ENSG00000119596;ENSG00000196696;ENSG00000257381;ENSG00000232607;ENSG00000242996;ENSG00000203645;ENSG00000231977;ENSG00000247708;ENSG000002…
path:04064_1	598;596;329;330;4792;7186;8737;3554;3553;7124;7187;9020;1147;3551;4791;4790;5970;6885;958;7128;7185;3576;8792;10454;23118;257397;23586;5328;597;8837;331;5743;388372;6351;9560;7412;ENSG00000229055;ENSG00000239454;ENSG00000226237;ENSG00000256576;ENSG00000226487;ENSG00000247796;ENSG00000229719;ENSG00000254731;ENSG00000224711;ENSG00000260303;ENSG00000227252;ENSG00000237604;ENSG00000228421;ENSG0000025…
path:04064_2	598;596;329;330;4792;7186;8737;7132;3553;7124;4055;7187;9020;1147;3551;4791;4790;5970;6885;115650;958;7128;7185;3576;8792;10454;23118;257397;23586;5328;597;695;8837;331;5743;388372;6351;9560;7412;ENSG00000229055;ENSG00000239454;ENSG00000226237;ENSG00000256576;ENSG00000226487;ENSG00000247796;ENSG00000229719;ENSG00000254731;ENSG00000224711;ENSG00000260303;ENSG00000227252;ENSG00000237604;ENSG0000022…
path:04064_3	598;596;329;330;4792;7186;3553;7124;3551;4791;4790;5970;6885;7128;7185;3576;1457;1459;1460;5328;597;695;8837;331;5743;388372;6351;9560;7412;ENSG00000229055;ENSG00000239454;ENSG00000226237;ENSG00000256576;ENSG00000226487;ENSG00000247796;ENSG00000229719;ENSG00000254731;ENSG00000224711;ENSG00000260303;ENSG00000227252;ENSG00000237604;ENSG00000228421;ENSG00000254651;ENSG00000179818;ENSG00000233864;ENS…
path:04064_4	329;330;4792;3654;51135;4615;7186;8737;3554;3553;7187;9020;1147;3551;4790;5970;6885;958;7189;8792;10454;23118;257397;23586;ENSG00000257433;ENSG00000233237;ENSG00000240707;ENSG00000235590;ENSG00000261087;ENSG00000251615;ENSG00000244300;ENSG00000260597;ENSG00000215866;ENSG00000229495;ENSG00000257883;ENSG00000229180;ENSG00000260695;ENSG00000228262;ENSG00000248441;ENSG00000160336;ENSG00000233016;ENSG…
path:04064_5	329;330;4792;3654;51135;4615;7186;7188;8737;8717;3554;7187;9020;1147;3551;4790;5970;6885;958;7189;8792;10454;23118;257397;23586;ENSG00000257433;ENSG00000233237;ENSG00000240707;ENSG00000235590;ENSG00000261087;ENSG00000251615;ENSG00000244300;ENSG00000260597;ENSG00000215866;ENSG00000229495;ENSG00000257883;ENSG00000229180;ENSG00000260695;ENSG00000228262;ENSG00000248441;ENSG00000160336;ENSG00000233016…
path:04064_6	3654;51135;4615;7186;7188;8737;8717;3554;7187;9020;1147;3551;6885;958;7189;8792;10454;23118;257397;23586;114609;353376;148022;ENSG00000261087;ENSG00000251615;ENSG00000244300;ENSG00000260597;ENSG00000215866;ENSG00000229495;ENSG00000257883;ENSG00000229180;ENSG00000260695;ENSG00000228262;ENSG00000248441;ENSG00000160336;ENSG00000233016;ENSG00000204466;ENSG00000224843;ENSG00000234883;ENSG00000261326;E…
path:04064_7	329;330;3654;51135;4615;7186;7188;8737;8717;3554;9020;3551;6885;958;7189;8792;7099;10454;23118;257397;23586;353376;148022;ENSG00000257433;ENSG00000233237;ENSG00000240707;ENSG00000235590;ENSG00000261087;ENSG00000251615;ENSG00000244300;ENSG00000260597;ENSG00000215866;ENSG00000229495;ENSG00000257883;ENSG00000229180;ENSG00000260695;ENSG00000228262;ENSG00000248441;ENSG00000160336;ENSG00000233016;ENSG0…
path:04064_8	329;330;4792;7186;7188;8737;8717;7132;7124;4055;7187;9020;1147;3551;4790;5970;6885;115650;958;8792;10454;23118;257397;23586;695;ENSG00000257433;ENSG00000233237;ENSG00000240707;ENSG00000235590;ENSG00000204466;ENSG00000260852;ENSG00000240045;ENSG00000234781;ENSG00000229153;ENSG00000250658;ENSG00000188185;ENSG00000229495;ENSG00000233304;ENSG00000256558;ENSG00000254802;ENSG00000234323;ENSG00000238198…
path:04064_9	329;330;4792;3654;51135;4615;7186;7188;8737;8717;7132;4055;7187;9020;1147;3551;4790;5970;6885;115650;958;7189;8792;10454;23118;257397;23586;695;ENSG00000257433;ENSG00000233237;ENSG00000240707;ENSG00000235590;ENSG00000261087;ENSG00000251615;ENSG00000244300;ENSG00000260597;ENSG00000215866;ENSG00000229495;ENSG00000257883;ENSG00000229180;ENSG00000260695;ENSG00000228262;ENSG00000248441;ENSG00000160336…
path:04064_10	329;330;3654;51135;4615;7186;7188;8737;8717;7132;7187;9020;1147;3551;4790;5970;6885;958;7189;8792;10454;23118;257397;23586;353376;148022;ENSG00000257433;ENSG00000233237;ENSG00000240707;ENSG00000235590;ENSG00000261087;ENSG00000251615;ENSG00000244300;ENSG00000260597;ENSG00000215866;ENSG00000229495;ENSG00000257883;ENSG00000229180;ENSG00000260695;ENSG00000228262;ENSG00000248441;ENSG00000160336;ENSG00…
path:04064_11	329;330;7186;7188;7132;8740;4055;7187;9020;4790;5970;6885;115650;958;8792;10454;23118;257397;23586;695;4049;4050;ENSG00000257433;ENSG00000233237;ENSG00000240707;ENSG00000235590;ENSG00000261087;ENSG00000235731;ENSG00000259457;ENSG00000251615;ENSG00000215866;ENSG00000229495;ENSG00000236824;ENSG00000244300;ENSG00000239454;ENSG00000259731;ENSG00000260597;ENSG00000227012;ENSG00000257883;ENSG0000020362…
path:04064_12	329;330;4792;7186;7132;4055;7187;9020;1147;8517;3551;4791;4790;5970;6885;115650;958;8792;10454;23118;257397;23586;5336;6850;695;ENSG00000257433;ENSG00000233237;ENSG00000240707;ENSG00000235590;ENSG00000240045;ENSG00000234781;ENSG00000229153;ENSG00000250658;ENSG00000188185;ENSG00000229495;ENSG00000233304;ENSG00000256558;ENSG00000254802;ENSG00000234323;ENSG00000238198;ENSG00000235927;ENSG00000223414…
path:04064_13	598;596;329;330;4792;7186;7132;3553;7124;4055;7187;9020;1147;4791;4790;5970;6885;10673;115650;958;7128;7185;3576;8792;10454;23118;257397;23586;5328;597;695;8837;331;5743;388372;6351;9560;7412;ENSG00000229055;ENSG00000239454;ENSG00000226237;ENSG00000256576;ENSG00000226487;ENSG00000247796;ENSG00000229719;ENSG00000254731;ENSG00000224711;ENSG00000260303;ENSG00000227252;ENSG00000237604;ENSG00000228421…
path:04064_14	598;596;329;330;4792;7186;3553;7124;9020;1147;4791;4790;5970;10673;115650;7128;7185;3576;6357;6387;5328;597;695;8837;331;5743;388372;6351;9560;7412;6366;6363;3383;ENSG00000229055;ENSG00000239454;ENSG00000226237;ENSG00000256576;ENSG00000226487;ENSG00000247796;ENSG00000229719;ENSG00000254731;ENSG00000224711;ENSG00000260303;ENSG00000227252;ENSG00000237604;ENSG00000228421;ENSG00000254651;ENSG00000179…
path:04064_15	7186;7187;1147;4791;5971;4790;5970;10673;115650;ENSG00000240045;ENSG00000234781;ENSG00000229153;ENSG00000250658;ENSG00000188185;ENSG00000229495;ENSG00000233304;ENSG00000256558;ENSG00000254802;ENSG00000234323;ENSG00000238198;ENSG00000235927;ENSG00000223414;ENSG00000260565;ENSG00000258399;ENSG00000196696;ENSG00000232607;ENSG00000242996;ENSG00000012171;ENSG00000261087;ENSG00000235731;ENSG00000259457…
path:04064_16	7186;1147;4791;5971;4790;5970;10673;115650;6357;6387;6366;6363;3383;ENSG00000240045;ENSG00000234781;ENSG00000229153;ENSG00000250658;ENSG00000188185;ENSG00000229495;ENSG00000233304;ENSG00000256558;ENSG00000254802;ENSG00000234323;ENSG00000238198;ENSG00000235927;ENSG00000223414;ENSG00000260565;ENSG00000258399;ENSG00000196696;ENSG00000232607;ENSG00000242996;ENSG00000012171;ENSG00000261087;ENSG0000023…
path:04064_17	329;330;4615;7186;3554;7187;9020;4790;5970;6885;959;958;7189;8792;10454;23118;257397;23586;353376;148022;ENSG00000257433;ENSG00000233237;ENSG00000240707;ENSG00000235590;ENSG00000204466;ENSG00000224843;ENSG00000234883;ENSG00000261326;ENSG00000261087;ENSG00000235731;ENSG00000259457;ENSG00000251615;ENSG00000215866;ENSG00000229495;ENSG00000236824;ENSG00000244300;ENSG00000239454;ENSG00000259731;ENSG00…
path:04064_18	5335;7535;27040;ENSG00000235590;ENSG00000240707;ENSG00000248319;ENSG00000224939;ENSG00000246090;ENSG00000239454;ENSG00000232234;ENSG00000261177;ENSG00000204241;ENSG00000258499;ENSG00000188660;ENSG00000179818
path:04064_19	329;330;3654;51135;4615;7186;7188;8737;8717;3554;7187;9020;1147;3551;4790;5970;6885;958;7189;8792;10454;23118;257397;23586;353376;148022;ENSG00000257433;ENSG00000233237;ENSG00000240707;ENSG00000235590;ENSG00000261087;ENSG00000251615;ENSG00000244300;ENSG00000260597;ENSG00000215866;ENSG00000229495;ENSG00000257883;ENSG00000229180;ENSG00000260695;ENSG00000228262;ENSG00000248441;ENSG00000160336;ENSG00…
path:04064_20	4615;7186;3554;9020;4790;5970;6885;958;7189;8792;8600;10454;23118;257397;23586;353376;148022;ENSG00000204466;ENSG00000224843;ENSG00000234883;ENSG00000261326;ENSG00000261087;ENSG00000235731;ENSG00000259457;ENSG00000251615;ENSG00000215866;ENSG00000229495;ENSG00000236824;ENSG00000244300;ENSG00000239454;ENSG00000259731;ENSG00000260597;ENSG00000227012;ENSG00000257883;ENSG00000203620;ENSG00000226487;EN…
path:04064_21	3654;51135;4615;7186;7188;8737;8717;3554;9020;3551;6885;958;7189;8792;7099;10454;23118;257397;23586;114609;353376;148022;ENSG00000261087;ENSG00000251615;ENSG00000244300;ENSG00000260597;ENSG00000215866;ENSG00000229495;ENSG00000257883;ENSG00000229180;ENSG00000260695;ENSG00000228262;ENSG00000248441;ENSG00000160336;ENSG00000233016;ENSG00000204466;ENSG00000224843;ENSG00000234883;ENSG00000261326;ENSG00…
path:04064_22	3654;51135;4615;8737;3554;6885;7189;7099;10454;23118;257397;114609;353376;148022;929;ENSG00000261087;ENSG00000251615;ENSG00000244300;ENSG00000260597;ENSG00000215866;ENSG00000229495;ENSG00000257883;ENSG00000229180;ENSG00000260695;ENSG00000228262;ENSG00000248441;ENSG00000160336;ENSG00000233016;ENSG00000204466;ENSG00000224843;ENSG00000234883;ENSG00000261326;ENSG00000259834;ENSG00000235106;ENSG000002…
path:04064_23	4615;7186;3554;9020;4790;5970;6885;958;7189;8792;10454;23118;257397;23586;353376;148022;7706;ENSG00000204466;ENSG00000224843;ENSG00000234883;ENSG00000261326;ENSG00000261087;ENSG00000235731;ENSG00000259457;ENSG00000251615;ENSG00000215866;ENSG00000229495;ENSG00000236824;ENSG00000244300;ENSG00000239454;ENSG00000259731;ENSG00000260597;ENSG00000227012;ENSG00000257883;ENSG00000203620;ENSG00000226487;EN…
path:04064_24	7186;7187;1147;8517;3551;5336;6850;695;29760;ENSG00000240045;ENSG00000234781;ENSG00000229153;ENSG00000250658;ENSG00000188185;ENSG00000229495;ENSG00000233304;ENSG00000256558;ENSG00000254802;ENSG00000234323;ENSG00000238198;ENSG00000235927;ENSG00000223414;ENSG00000260565;ENSG00000258399;ENSG00000196696;ENSG00000232607;ENSG00000242996;ENSG00000012171;ENSG00000231177;ENSG00000230523;ENSG00000237647;EN…
path:04066_1	9978;6923;6921;2277;5228;7422;7423;7424;112398;112399;54583;7428;405;1387;2033;3091;6513;1950;1956;2064;3480;3643;5163;3098;3099;3101;80201;2597;2023;2026;2027;5207;5208;5209;5210;2056;7018;7037;2321;5054;284;285;51378;7010;7076;1906;4843;4846;4878;4055;4790;5970;6774;596;1026;1027;ENSG00000232611;ENSG00000230782;ENSG00000235533;ENSG00000180769;ENSG00000227533;ENSG00000229261;ENSG00000256092;ENSG…
path:04066_2	9978;6923;6921;2277;5228;7422;7423;7424;112398;112399;54583;7428;3091;6513;1950;5578;5579;5582;5163;3098;3099;3101;80201;2597;2023;2026;2027;5207;5208;5209;5210;2056;7018;7037;2321;5054;284;285;51378;7010;7076;1906;4843;4846;4878;4055;4790;5970;6774;596;1026;1027;ENSG00000232611;ENSG00000230782;ENSG00000235533;ENSG00000180769;ENSG00000227533;ENSG00000229261;ENSG00000256092;ENSG00000183535;ENSG000…
path:04066_3	2277;5228;7422;7423;7424;405;1387;2033;3091;6513;1950;1956;2064;3480;3643;5163;815;816;817;818;3098;3099;3101;80201;2597;2023;2026;2027;5207;5208;5209;5210;2056;7018;7037;2321;5054;284;285;51378;7010;7076;1906;4843;4846;4878;4055;596;1026;1027;ENSG00000232611;ENSG00000230782;ENSG00000235533;ENSG00000180769;ENSG00000227533;ENSG00000229261;ENSG00000256092;ENSG00000183535;ENSG00000253230;ENSG0000024…
path:04066_4	405;1387;2033;3091;1950;3479;3630;1956;2064;3480;3643;23533;5290;5291;5293;5294;5295;5296;8503;5604;5605;ENSG00000253311;ENSG00000235954;ENSG00000222041;ENSG00000260388;ENSG00000247157;ENSG00000233386;ENSG00000230262;ENSG00000248473;ENSG00000236922;ENSG00000251615;ENSG00000253669;ENSG00000224635;ENSG00000226031;ENSG00000249241;ENSG00000233754;ENSG00000237737;ENSG00000188338;ENSG00000260006;ENSG00…
path:04066_5	1950;3479;3630;1956;2064;3480;3643;23533;5290;5291;5293;5294;5295;5296;8503;10000;207;208;5594;5595;5604;5605;ENSG00000259354;ENSG00000247400;ENSG00000250377;ENSG00000244300;ENSG00000248441;ENSG00000250658;ENSG00000227223;ENSG00000255864;ENSG00000260597;ENSG00000228255;ENSG00000215866;ENSG00000229495;ENSG00000229180;ENSG00000254872;ENSG00000188338;ENSG00000232607;ENSG00000233864;ENSG00000224032;E…
path:04066_6	1956;2064;3480;3643;23533;5290;5291;5293;5294;5295;5296;8503;10000;207;208;2475;1978;5594;5595;5604;5605;ENSG00000250377;ENSG00000244300;ENSG00000248441;ENSG00000250658;ENSG00000227223;ENSG00000255864;ENSG00000260597;ENSG00000228255;ENSG00000215866;ENSG00000229495;ENSG00000229180;ENSG00000254872;ENSG00000188338;ENSG00000232607;ENSG00000233864;ENSG00000224032;ENSG00000231074;ENSG00000162290;ENSG00…
path:04066_7	112398;112399;54583;3091;2475;5335;5336;5578;5579;5582;ENSG00000260539;ENSG00000257381;ENSG00000160695;ENSG00000225210;ENSG00000260101;ENSG00000214870;ENSG00000224137;ENSG00000227110;ENSG00000188185;ENSG00000235533;ENSG00000230555;ENSG00000204666;ENSG00000250777;ENSG00000238755;ENSG00000236008;ENSG00000180769;ENSG00000234323;ENSG00000254028;ENSG00000227533;ENSG00000247287;ENSG00000119596;ENSG0000…
path:04066_8	112398;112399;54583;10000;207;208;2475;5335;5336;5578;5579;5582;1978;6198;6199;ENSG00000260539;ENSG00000257381;ENSG00000160695;ENSG00000260565;ENSG00000258399;ENSG00000119596;ENSG00000196696;ENSG00000232607;ENSG00000242996;ENSG00000203645;ENSG00000231977;ENSG00000247708;ENSG00000233237;ENSG00000240256;ENSG00000215417;ENSG00000234912;ENSG00000227912;ENSG00000204860;ENSG00000175611;ENSG00000247400;…
path:04066_9	112398;112399;54583;2475;1536;27035;50508;5335;5336;5578;5579;5582;ENSG00000260539;ENSG00000257381;ENSG00000160695;ENSG00000175611;ENSG00000247400;ENSG00000260565;ENSG00000258399;ENSG00000235590
path:04066_10	9978;6923;6921;2277;5228;7422;7423;7424;112398;112399;54583;7428;405;1387;2033;3091;6513;1950;5163;5160;5161;5162;3098;3099;3101;80201;2597;2023;2026;2027;5207;5208;5209;5210;2056;7018;7037;2321;5054;284;285;51378;7010;7076;1906;4843;4846;4878;4055;4790;5970;6774;596;1026;1027;ENSG00000232611;ENSG00000230782;ENSG00000235533;ENSG00000180769;ENSG00000227533;ENSG00000229261;ENSG00000256092;ENSG00000…
path:04066_11	9978;6923;6921;2277;5228;7422;7423;7424;112398;112399;54583;7428;3091;6513;1950;5163;3098;3099;3101;80201;2597;2023;2026;2027;5207;5208;5209;5210;2056;7018;7037;2321;5054;284;285;51378;7010;7076;1906;4843;4846;4878;4055;7099;4790;5970;3459;3460;6774;596;1026;1027;ENSG00000232611;ENSG00000230782;ENSG00000235533;ENSG00000180769;ENSG00000227533;ENSG00000229261;ENSG00000256092;ENSG00000183535;ENSG000…
path:04066_12	3091;7099;4790;5970;3458;3459;3460;ENSG00000225210;ENSG00000260101;ENSG00000214870;ENSG00000224137;ENSG00000227110;ENSG00000188185;ENSG00000235533;ENSG00000230555;ENSG00000204666;ENSG00000250777;ENSG00000238755;ENSG00000236008;ENSG00000180769;ENSG00000234323;ENSG00000254028;ENSG00000227533;ENSG00000247287;ENSG00000119596;ENSG00000196972;ENSG00000231764;ENSG00000197989;ENSG00000236901;ENSG00000175…
path:04066_13	3091;3569;3570;6774;ENSG00000225210;ENSG00000260101;ENSG00000214870;ENSG00000224137;ENSG00000227110;ENSG00000188185;ENSG00000235533;ENSG00000230555;ENSG00000204666;ENSG00000250777;ENSG00000238755;ENSG00000236008;ENSG00000180769;ENSG00000234323;ENSG00000254028;ENSG00000227533;ENSG00000247287;ENSG00000119596;ENSG00000196972;ENSG00000231764;ENSG00000197989;ENSG00000236901;ENSG00000175701;ENSG0000024…
path:04066_14	9978;6923;6921;2277;5228;7422;7423;7424;112398;112399;54583;7428;3091;6513;1950;5163;3098;3099;3101;80201;2597;2023;2026;2027;5207;5208;5209;5210;2056;7018;7037;2321;5054;284;285;51378;7010;7076;1906;4843;4846;4878;4055;4790;5970;3570;6774;596;1026;1027;ENSG00000232611;ENSG00000230782;ENSG00000235533;ENSG00000180769;ENSG00000227533;ENSG00000229261;ENSG00000256092;ENSG00000183535;ENSG00000253230;E…
path:04066_15	1978;1977;253314;9470;5594;5595;5604;5605;2872;8569;ENSG00000234616;ENSG00000240045;ENSG00000229621;ENSG00000238198;ENSG00000235927;ENSG00000255458;ENSG00000241631;ENSG00000229692;ENSG00000257381;ENSG00000188660;ENSG00000224843;ENSG00000227775;ENSG00000229645;ENSG00000237438;ENSG00000256061;ENSG00000235954;ENSG00000225210;ENSG00000259854;ENSG00000204241;ENSG00000260565;ENSG00000258399;ENSG0000011…
path:04066_16	10000;207;208;2475;5578;5579;5582;1978;6198;6199;6194;ENSG00000260539;ENSG00000260565;ENSG00000258399;ENSG00000119596;ENSG00000196696;ENSG00000257381;ENSG00000232607;ENSG00000242996;ENSG00000203645;ENSG00000231977;ENSG00000247708;ENSG00000233237;ENSG00000240256;ENSG00000215417;ENSG00000234912;ENSG00000227912;ENSG00000204860;ENSG00000175611;ENSG00000247400;ENSG00000234616
path:04066_17	1956;2064;3480;3643;2475;1978;5594;5595;5604;5605;2872;8569;ENSG00000250377;ENSG00000244300;ENSG00000248441;ENSG00000250658;ENSG00000227223;ENSG00000255864;ENSG00000260597;ENSG00000228255;ENSG00000215866;ENSG00000229495;ENSG00000229180;ENSG00000254872;ENSG00000188338;ENSG00000232607;ENSG00000233864;ENSG00000224032;ENSG00000231074;ENSG00000162290;ENSG00000160336;ENSG00000239002;ENSG00000250899;ENS…
path:04070_1	5728;113026;23236;51196;5330;5331;5332;5333;5335;5336;84812;89869;163688;51806;801;805;808;810;3708;3709;3710;10423;23533;5290;5291;5293;5294;5295;5296;8503;23396;8394;8395;200576;5297;5298;55300;55361;5289;1606;1607;1608;160851;1609;8525;8526;8527;9162;5286;5287;5288;3633;4952;56623;8867;8871;5305;79837;8396;4534;3612;3613;54928;3628;27124;3632;51763;3706;3707;80271;ENSG00000229956;ENSG000002046…
path:04070_2	5728;113026;23236;51196;5330;5331;5332;5333;5335;5336;84812;89869;3708;3709;3710;10423;23533;5290;5291;5293;5294;5295;5296;8503;23396;8394;8395;200576;5297;5298;55300;55361;5289;1040;8760;1606;1607;1608;160851;1609;8525;8526;8527;9162;3631;8821;5286;5287;5288;3633;4952;56623;8867;8871;5305;79837;8396;4534;3612;3613;54928;3628;27124;3632;51763;3706;3707;80271;3635;3636;ENSG00000229956;ENSG00000204…
path:04080_1	1511;2147;3001;5340;5644;5645;5646;2149;2150;2151;56288;9002;ENSG00000260750;ENSG00000239589;ENSG00000260136;ENSG00000248767;ENSG00000261670;ENSG00000250739;ENSG00000189149;ENSG00000185168;ENSG00000229214;ENSG00000224843
path:04110_1	1029;6500;8454;9978;983;5111;472;545;2810;1111;11200;1026;4193;6502;5925;10912;1647;4616;7157;993;890;8900;1017;1019;1021;898;9134;595;894;896;ENSG00000261615;ENSG00000250899;ENSG00000229155;ENSG00000224843;ENSG00000235590;ENSG00000179818;ENSG00000233602;ENSG00000229692;ENSG00000233864;ENSG00000261098;ENSG00000250658;ENSG00000260123;ENSG00000226572;ENSG00000234456;ENSG00000257381;ENSG00000245466;…
path:04110_2	51343;10393;246184;25847;29882;29945;51433;51434;51529;64682;8697;8881;996;983;701;5347;10459;4085;9184;8555;8556;2810;9088;10744;9232;5925;10912;1647;4616;991;994;995;993;85417;891;9133;ENSG00000229692;ENSG00000257381;ENSG00000261311;ENSG00000233864;ENSG00000260565;ENSG00000258399;ENSG00000235590;ENSG00000261615;ENSG00000261098;ENSG00000250658;ENSG00000260123;ENSG00000226572;ENSG00000234456;ENSG…
path:04110_3	4171;4172;4173;4174;4175;4176;23594;23595;4998;4999;5000;5001;10926;8317;8318;990;ENSG00000185168;ENSG00000229214;ENSG00000234456;ENSG00000235590;ENSG00000226572;ENSG00000240607;ENSG00000229692;ENSG00000257381;ENSG00000179818;ENSG00000260107;ENSG00000260455;ENSG00000245910;ENSG00000231439
path:04110_4	23594;23595;4998;4999;5000;5001;6500;8454;9978;1026;6502;5925;1027;1028;990;993;890;8900;1022;1017;902;1869;1870;1871;ENSG00000233864;ENSG00000234635;ENSG00000245105;ENSG00000230782;ENSG00000232611;ENSG00000256146;ENSG00000256092;ENSG00000237265;ENSG00000227502;ENSG00000232586;ENSG00000253230;ENSG00000260359;ENSG00000244625;ENSG00000235954;ENSG00000179743;ENSG00000246350;ENSG00000231574;ENSG00000…
path:04110_5	51343;10393;246184;25847;29882;29945;51433;51434;51529;64682;8697;8881;996;983;701;5347;10459;4085;9184;8555;8556;9088;494551;7465;10744;9232;5925;991;994;995;993;85417;891;9133;1022;902;ENSG00000229692;ENSG00000257381;ENSG00000261311;ENSG00000233864;ENSG00000260565;ENSG00000258399;ENSG00000235590;ENSG00000261615;ENSG00000261098;ENSG00000250658;ENSG00000260123;ENSG00000226572;ENSG00000234456;ENSG…
path:04110_6	1029;6500;8454;9978;5111;472;545;2810;1111;11200;1026;5591;4193;1387;2033;6502;5925;10912;1647;4616;7157;4089;4087;4088;993;890;8900;1017;1019;1021;898;9134;595;894;896;ENSG00000261615;ENSG00000250899;ENSG00000229155;ENSG00000224843;ENSG00000235590;ENSG00000179818;ENSG00000233602;ENSG00000229692;ENSG00000233864;ENSG00000257381;ENSG00000226572;ENSG00000245466;ENSG00000250508;ENSG00000243150;ENSG00…
path:04110_7	51343;10393;246184;25847;29882;29945;51433;51434;51529;64682;8697;8881;996;983;701;10459;4085;9184;8555;8556;10744;9232;991;85417;891;9133;8379;ENSG00000229692;ENSG00000257381;ENSG00000261311;ENSG00000233864;ENSG00000260565;ENSG00000258399;ENSG00000235590;ENSG00000261615;ENSG00000261098;ENSG00000250658;ENSG00000260123;ENSG00000226572;ENSG00000234456;ENSG00000260107;ENSG00000185168;ENSG00000229153…
path:04110_8	51343;10393;246184;25847;29882;29945;51433;51434;51529;64682;8697;8881;996;983;701;10459;4085;699;9184;8555;8556;10744;9232;991;85417;891;9133;ENSG00000229692;ENSG00000257381;ENSG00000261311;ENSG00000233864;ENSG00000260565;ENSG00000258399;ENSG00000235590;ENSG00000261615;ENSG00000261098;ENSG00000250658;ENSG00000260123;ENSG00000226572;ENSG00000234456;ENSG00000260107;ENSG00000185168;ENSG00000229153;…
path:04110_9	51343;10393;246184;25847;29882;29945;51433;51434;51529;64682;8697;8881;996;983;5347;10971;7529;7531;7532;7533;7534;1111;11200;9088;494551;7465;5925;994;995;993;85417;891;9133;1022;902;ENSG00000229692;ENSG00000257381;ENSG00000261311;ENSG00000233864;ENSG00000260565;ENSG00000258399;ENSG00000235590;ENSG00000261615;ENSG00000261098;ENSG00000250658;ENSG00000260123;ENSG00000226572;ENSG00000234456;ENSG000…
path:04110_10	51343;10393;246184;25847;29882;29945;51433;51434;51529;64682;8697;8881;996;983;701;10459;4085;9184;8555;8556;10744;9232;9700;991;85417;891;9133;ENSG00000229692;ENSG00000257381;ENSG00000261311;ENSG00000233864;ENSG00000260565;ENSG00000258399;ENSG00000235590;ENSG00000261615;ENSG00000261098;ENSG00000250658;ENSG00000260123;ENSG00000226572;ENSG00000234456;ENSG00000260107;ENSG00000185168;ENSG00000229153…
path:04110_11	10393;246184;25847;29882;29945;51433;51434;51529;64682;8697;8881;996;10744;9232;9700;27127;8243;991;9126;10274;10735;5885;ENSG00000229692;ENSG00000257381;ENSG00000261311;ENSG00000233864;ENSG00000260565;ENSG00000258399;ENSG00000235590;ENSG00000259362;ENSG00000255242;ENSG00000224843;ENSG00000234883
path:04110_12	1029;6500;8454;9978;983;5111;1026;4193;6502;5925;7157;1027;1028;1030;993;890;8900;1017;1019;1021;898;9134;595;894;896;1031;1032;5933;25;7027;7029;1869;1870;1871;3065;3066;5934;ENSG00000261615;ENSG00000250899;ENSG00000229155;ENSG00000224843;ENSG00000235590;ENSG00000179818;ENSG00000233602;ENSG00000229692;ENSG00000233864;ENSG00000261098;ENSG00000250658;ENSG00000260123;ENSG00000226572;ENSG00000234456…
path:04110_13	1029;6500;8454;9978;983;5111;1111;11200;1026;4193;6502;5925;10912;1647;4616;7157;1027;1028;1030;993;890;8900;1017;1019;1021;898;9134;595;894;896;1031;1032;5933;5934;ENSG00000261615;ENSG00000250899;ENSG00000229155;ENSG00000224843;ENSG00000235590;ENSG00000179818;ENSG00000233602;ENSG00000229692;ENSG00000233864;ENSG00000261098;ENSG00000250658;ENSG00000260123;ENSG00000226572;ENSG00000234456;ENSG000002…
path:04110_14	1029;6500;8454;9978;983;5111;1026;4193;6502;5925;10912;1647;4616;7157;1027;1028;1030;2932;890;8900;1017;1019;1021;898;9134;595;894;896;1031;1032;5933;5934;ENSG00000261615;ENSG00000250899;ENSG00000229155;ENSG00000224843;ENSG00000235590;ENSG00000179818;ENSG00000233602;ENSG00000229692;ENSG00000233864;ENSG00000261098;ENSG00000250658;ENSG00000260123;ENSG00000226572;ENSG00000234456;ENSG00000257381;ENSG…
path:04110_15	1029;6500;8454;9978;5111;1026;6502;5925;7157;1027;1028;1030;4089;4087;4088;993;890;8900;1017;1019;1021;898;9134;595;894;896;1031;1032;5933;4609;7027;7029;5934;ENSG00000261615;ENSG00000250899;ENSG00000229155;ENSG00000224843;ENSG00000235590;ENSG00000179818;ENSG00000233602;ENSG00000229692;ENSG00000233864;ENSG00000257381;ENSG00000226572;ENSG00000234635;ENSG00000245105;ENSG00000230782;ENSG00000232611;…
path:04110_16	6500;8454;9978;1026;6502;7157;1030;7040;7042;7043;4089;4087;4088;890;8900;1017;1019;1021;898;9134;595;894;896;5933;4609;ENSG00000233864;ENSG00000234635;ENSG00000245105;ENSG00000230782;ENSG00000232611;ENSG00000256146;ENSG00000256092;ENSG00000237265;ENSG00000227502;ENSG00000232586;ENSG00000253230;ENSG00000260359;ENSG00000244625;ENSG00000235954;ENSG00000179743;ENSG00000246350;ENSG00000231574;ENSG000…
path:04110_17	1029;5111;1026;5925;1027;1028;1030;4089;4087;4088;993;1019;1021;595;894;896;1031;1032;5933;1874;1875;4609;7709;7027;7029;5934;ENSG00000261615;ENSG00000250899;ENSG00000229155;ENSG00000224843;ENSG00000235590;ENSG00000179818;ENSG00000233602;ENSG00000229692;ENSG00000257381;ENSG00000226572;ENSG00000234635;ENSG00000245105;ENSG00000230782;ENSG00000232611;ENSG00000256146;ENSG00000256092;ENSG00000237265;E…
path:04110_18	4171;4172;4173;4174;4175;4176;23594;23595;4998;4999;5000;5001;990;890;8900;1017;ENSG00000185168;ENSG00000229214;ENSG00000234456;ENSG00000235590;ENSG00000226572;ENSG00000240607;ENSG00000229692;ENSG00000257381;ENSG00000179818;ENSG00000260455;ENSG00000245910;ENSG00000231439;ENSG00000261615;ENSG00000262879;ENSG00000239589;ENSG00000215866;ENSG00000229180;ENSG00000203875;ENSG00000196421;ENSG00000261311…
path:04110_19	10393;246184;25847;29882;29945;51433;51434;51529;64682;8697;8881;996;10459;4085;8379;7272;ENSG00000229692;ENSG00000257381;ENSG00000261311;ENSG00000233864;ENSG00000260565;ENSG00000258399;ENSG00000235590;ENSG00000260107;ENSG00000185168;ENSG00000249348
path:04110_20	1029;5111;1026;5925;1027;1028;1030;4089;4087;4088;993;1019;1021;898;9134;595;894;896;1031;1032;5933;1874;1875;4609;7027;7029;5934;ENSG00000261615;ENSG00000250899;ENSG00000229155;ENSG00000224843;ENSG00000235590;ENSG00000179818;ENSG00000233602;ENSG00000229692;ENSG00000257381;ENSG00000226572;ENSG00000234635;ENSG00000245105;ENSG00000230782;ENSG00000232611;ENSG00000256146;ENSG00000256092;ENSG000002372…
path:04110_21	1026;1030;7040;7042;7043;4089;4087;4088;1019;1021;595;894;896;5933;1874;1875;4609;7709;7027;7029;ENSG00000234635;ENSG00000245105;ENSG00000230782;ENSG00000232611;ENSG00000256146;ENSG00000256092;ENSG00000237265;ENSG00000227502;ENSG00000232586;ENSG00000253230;ENSG00000260359;ENSG00000244625;ENSG00000235954;ENSG00000179743;ENSG00000246350;ENSG00000231574;ENSG00000183535;ENSG00000232712;ENSG0000019867…
path:04111_1	4171;4172;4173;4174;4175;4176;23594;23595;4998;4999;5000;5001;8317;8318;990;ENSG00000185168;ENSG00000229214;ENSG00000234456;ENSG00000235590;ENSG00000226572;ENSG00000240607;ENSG00000229692;ENSG00000257381;ENSG00000179818;ENSG00000260107;ENSG00000260455;ENSG00000245910;ENSG00000231439
path:04111_2	4171;4172;4173;4174;4175;4176;23594;23595;4998;4999;5000;5001;6500;8454;9978;990;ENSG00000185168;ENSG00000229214;ENSG00000234456;ENSG00000235590;ENSG00000226572;ENSG00000240607;ENSG00000229692;ENSG00000257381;ENSG00000179818;ENSG00000233864;ENSG00000260455;ENSG00000245910;ENSG00000231439
path:04111_3	10393;246184;29882;29945;51433;51434;51529;64682;8697;8881;996;991;8555;8556;55233;92597;51343;ENSG00000229692;ENSG00000257381;ENSG00000261311;ENSG00000233864;ENSG00000260565;ENSG00000258399;ENSG00000235590;ENSG00000255242;ENSG00000229153;ENSG00000254802;ENSG00000250658;ENSG00000188185;ENSG00000229495;ENSG00000233304;ENSG00000203620;ENSG00000234323;ENSG00000238198;ENSG00000235927;ENSG00000225210;…
path:04111_4	10393;246184;29882;29945;51433;51434;51529;64682;8697;8881;996;991;8555;8556;51343;4085;9184;699;ENSG00000229692;ENSG00000257381;ENSG00000261311;ENSG00000233864;ENSG00000260565;ENSG00000258399;ENSG00000235590;ENSG00000255242;ENSG00000229153;ENSG00000254802;ENSG00000250658;ENSG00000188185;ENSG00000229495;ENSG00000233304;ENSG00000203620;ENSG00000234323;ENSG00000238198;ENSG00000235927;ENSG0000022521…
path:04111_5	9700;9126;27127;8243;5885;10274;10735;ENSG00000259362;ENSG00000233864;ENSG00000224843;ENSG00000234883
path:04113_1	4176;4175;4174;4173;4172;4171;23594;5001;5000;23595;4999;4998;990;8318;8317;ENSG00000229692;ENSG00000257381;ENSG00000179818;ENSG00000240607;ENSG00000185168;ENSG00000229214;ENSG00000235590;ENSG00000226572;ENSG00000234456;ENSG00000260455;ENSG00000245910;ENSG00000231439;ENSG00000260107
path:04113_2	9126;27127;8243;10274;10735;9700;8555;8556;ENSG00000259362;ENSG00000233864;ENSG00000224843;ENSG00000234883;ENSG00000229153;ENSG00000254802;ENSG00000250658;ENSG00000188185;ENSG00000229495;ENSG00000233304;ENSG00000203620;ENSG00000234323;ENSG00000238198;ENSG00000235927;ENSG00000225210;ENSG00000259854;ENSG00000204241;ENSG00000234613;ENSG00000227375;ENSG00000224165;ENSG00000229155;ENSG00000012171;ENSG…
path:04113_3	10393;246184;29882;29945;51433;51434;51529;64682;8697;8881;996;991;4085;ENSG00000229692;ENSG00000257381;ENSG00000261311;ENSG00000233864;ENSG00000260565;ENSG00000258399;ENSG00000235590;ENSG00000255242;ENSG00000260107;ENSG00000185168
path:04114_1	4342;983;9088;27330;6195;6196;6197;5594;5595;5604;699;ENSG00000261615;ENSG00000261098;ENSG00000250658;ENSG00000260123;ENSG00000226572;ENSG00000234456;ENSG00000260102;ENSG00000234616;ENSG00000227775;ENSG00000229645;ENSG00000237438;ENSG00000256061;ENSG00000235954;ENSG00000225210;ENSG00000259854;ENSG00000204241;ENSG00000260565;ENSG00000258399;ENSG00000119596;ENSG00000196696;ENSG00000232607;ENSG00000…
path:04114_2	4342;983;9088;27330;6195;6196;6197;286151;995;64506;9748;ENSG00000261615;ENSG00000261098;ENSG00000250658;ENSG00000260123;ENSG00000226572;ENSG00000234456;ENSG00000260102;ENSG00000234616;ENSG00000240707
path:04114_3	10459;4085;10393;246184;25847;29882;29945;51433;51434;51529;64682;8697;8881;996;991;10744;9232;898;9134;995;1017;163688;51806;801;805;808;810;11261;5530;5532;5533;5534;5535;63928;ENSG00000260107;ENSG00000185168;ENSG00000229692;ENSG00000257381;ENSG00000261311;ENSG00000233864;ENSG00000260565;ENSG00000258399;ENSG00000235590;ENSG00000255242;ENSG00000188185;ENSG00000229153;ENSG00000227375;ENSG00000234…
path:04114_4	10459;4085;9088;27330;6195;6196;6197;5594;5595;151648;699;ENSG00000260107;ENSG00000185168;ENSG00000260102;ENSG00000234616;ENSG00000227775;ENSG00000229645;ENSG00000237438;ENSG00000256061;ENSG00000235954
path:04114_5	983;10393;246184;25847;29882;29945;51433;51434;51529;64682;8697;8881;996;991;10744;9232;26271;286151;815;816;817;818;5347;163688;51806;801;805;808;810;11261;5530;5532;5533;5534;5535;63928;ENSG00000261615;ENSG00000261098;ENSG00000250658;ENSG00000260123;ENSG00000226572;ENSG00000234456;ENSG00000229692;ENSG00000257381;ENSG00000261311;ENSG00000233864;ENSG00000260565;ENSG00000258399;ENSG00000235590;ENS…
path:04114_6	983;9088;991;6500;8454;9978;286151;995;23291;8945;815;816;817;818;5347;64506;5515;5516;5518;5519;9748;ENSG00000261615;ENSG00000261098;ENSG00000250658;ENSG00000260123;ENSG00000226572;ENSG00000234456;ENSG00000260102;ENSG00000255242;ENSG00000260565;ENSG00000258399;ENSG00000233864;ENSG00000240707;ENSG00000253311;ENSG00000259834;ENSG00000261826;ENSG00000214548;ENSG00000185168;ENSG00000229214;ENSG00000…
path:04114_7	10459;4085;10393;246184;25847;29882;29945;51433;51434;51529;64682;8697;8881;996;991;10744;9232;898;9134;1017;11261;5530;5532;5533;5534;5535;63928;9700;ENSG00000260107;ENSG00000185168;ENSG00000229692;ENSG00000257381;ENSG00000261311;ENSG00000233864;ENSG00000260565;ENSG00000258399;ENSG00000235590;ENSG00000255242;ENSG00000188185;ENSG00000229153;ENSG00000227375;ENSG00000234323;ENSG00000224165;ENSG0000…
path:04114_8	983;991;10744;9232;26271;6500;8454;9978;286151;23291;8945;815;816;817;818;5347;163688;51806;801;805;808;810;11261;5530;5532;5533;5534;5535;63928;5515;5516;5518;5519;ENSG00000261615;ENSG00000261098;ENSG00000250658;ENSG00000260123;ENSG00000226572;ENSG00000234456;ENSG00000255242;ENSG00000260565;ENSG00000258399;ENSG00000233864;ENSG00000253311;ENSG00000259834;ENSG00000261826;ENSG00000214548;ENSG000001…
path:04114_9	983;9088;286151;995;1017;815;816;817;818;5347;64506;5566;5567;5568;5613;10971;7529;7531;7532;7533;7534;5499;5500;5501;245711;387778;9748;ENSG00000261615;ENSG00000261098;ENSG00000250658;ENSG00000260123;ENSG00000226572;ENSG00000234456;ENSG00000260102;ENSG00000240707;ENSG00000260750;ENSG00000229153;ENSG00000188185;ENSG00000205673;ENSG00000254802;ENSG00000234323;ENSG00000259150;ENSG00000203645;ENSG00…
path:04114_10	983;9088;286151;995;5347;6790;64506;5566;5567;5568;5613;9748;ENSG00000261615;ENSG00000261098;ENSG00000250658;ENSG00000260123;ENSG00000226572;ENSG00000234456;ENSG00000260102;ENSG00000240707;ENSG00000258479;ENSG00000262454;ENSG00000224843;ENSG00000234883;ENSG00000222041;ENSG00000260565;ENSG00000261311;ENSG00000229692
path:04114_11	983;995;5347;6790;64506;5566;5567;5568;5613;107;108;109;111;112;113;114;115;196883;5241;367;3480;ENSG00000261615;ENSG00000261098;ENSG00000250658;ENSG00000260123;ENSG00000226572;ENSG00000234456;ENSG00000240707;ENSG00000258479;ENSG00000262454;ENSG00000224843;ENSG00000234883;ENSG00000222041;ENSG00000260565;ENSG00000261311;ENSG00000229692;ENSG00000244564;ENSG00000253298;ENSG00000224857;ENSG0000024430…
path:04114_12	815;816;817;818;89869;3708;3709;3710;163688;51806;801;805;808;810;11261;5530;5532;5533;5534;5535;63928;ENSG00000261826;ENSG00000214548;ENSG00000185168;ENSG00000229214;ENSG00000225210;ENSG00000260565;ENSG00000258399;ENSG00000119596;ENSG00000196696;ENSG00000232607;ENSG00000259354;ENSG00000240045;ENSG00000229621;ENSG00000227477;ENSG00000259153;ENSG00000231607;ENSG00000034063
path:04114_13	10393;246184;25847;29882;29945;51433;51434;51529;64682;8697;8881;996;991;286151;995;815;816;817;818;3708;3709;3710;163688;51806;801;805;808;810;11261;5530;5532;5533;5534;5535;63928;ENSG00000229692;ENSG00000257381;ENSG00000261311;ENSG00000233864;ENSG00000260565;ENSG00000258399;ENSG00000235590;ENSG00000255242;ENSG00000240707;ENSG00000261826;ENSG00000214548;ENSG00000185168;ENSG00000229214;ENSG000002…
path:04114_14	983;995;1017;815;816;817;818;5347;64506;5566;5567;5568;5613;107;108;109;111;112;113;114;115;196883;10971;7529;7531;7532;7533;7534;5499;5500;5501;5241;367;3480;245711;387778;ENSG00000261615;ENSG00000261098;ENSG00000250658;ENSG00000260123;ENSG00000226572;ENSG00000234456;ENSG00000240707;ENSG00000260750;ENSG00000229153;ENSG00000188185;ENSG00000205673;ENSG00000254802;ENSG00000234323;ENSG00000259150;EN…
path:04114_15	10393;246184;25847;29882;29945;51433;51434;51529;64682;8697;8881;996;991;10744;9232;286151;9700;9985;ENSG00000229692;ENSG00000257381;ENSG00000261311;ENSG00000233864;ENSG00000260565;ENSG00000258399;ENSG00000235590;ENSG00000255242
path:04114_16	10744;9232;286151;9700;9985;5525;5526;5527;5528;5529;5515;5516;5518;5519;ENSG00000259354;ENSG00000185168;ENSG00000229214;ENSG00000261098;ENSG00000260565;ENSG00000258399;ENSG00000231607;ENSG00000255242;ENSG00000119596;ENSG00000196696;ENSG00000232607
path:04114_17	983;991;6500;8454;9978;286151;23291;8945;815;816;817;818;5347;9985;151648;5515;5516;5518;5519;ENSG00000261615;ENSG00000261098;ENSG00000250658;ENSG00000260123;ENSG00000226572;ENSG00000234456;ENSG00000255242;ENSG00000260565;ENSG00000258399;ENSG00000233864;ENSG00000253311;ENSG00000259834;ENSG00000261826;ENSG00000214548;ENSG00000185168;ENSG00000229214;ENSG00000258479;ENSG00000262454;ENSG00000224843;E…
path:04114_18	286151;9700;9985;151648;5525;5526;5527;5528;5529;5515;5516;5518;5519;ENSG00000259354;ENSG00000185168;ENSG00000229214;ENSG00000261098;ENSG00000260565;ENSG00000258399;ENSG00000231607;ENSG00000255242;ENSG00000119596;ENSG00000196696;ENSG00000232607
path:04114_19	995;6790;5566;5567;5568;5613;107;108;109;111;112;113;114;115;196883;5241;367;3480;3630;3479;ENSG00000240707;ENSG00000261311;ENSG00000224843;ENSG00000229692;ENSG00000244564;ENSG00000253298;ENSG00000224857;ENSG00000244300;ENSG00000236963;ENSG00000160695;ENSG00000196668;ENSG00000230920;ENSG00000201750;ENSG00000231453;ENSG00000229191;ENSG00000254661;ENSG00000249073;ENSG00000187621;ENSG00000227223;ENS…
path:04115_1	6477;637;317;54205;842;836;63970;ENSG00000225210;ENSG00000260565;ENSG00000258399;ENSG00000119596;ENSG00000196696;ENSG00000232607;ENSG00000244459;ENSG00000224843;ENSG00000234883;ENSG00000229153;ENSG00000250658;ENSG00000261699;ENSG00000188185;ENSG00000259889;ENSG00000229495;ENSG00000233304;ENSG00000254802;ENSG00000234323;ENSG00000238198;ENSG00000235927;ENSG00000188338;ENSG00000235280;ENSG00000234456
path:04115_2	6477;3486;10912;1647;4616;4194;1111;545;11200;472;56475;2810;1017;898;9134;7249;8493;7161;900;901;64326;50484;6241;1643;55240;5728;5268;3732;5054;575;1026;64393;9538;9540;355;51512;581;55367;4193;7157;25898;1019;1021;595;894;896;64065;51246;143686;27244;83667;27113;5366;ENSG00000225210;ENSG00000260565;ENSG00000258399;ENSG00000119596;ENSG00000196696;ENSG00000232607;ENSG00000230262;ENSG00000231439;…
path:04115_3	6477;3486;10912;1647;4616;4194;1111;545;11200;472;56475;2810;7249;8493;7161;900;901;64326;50484;6241;1643;55240;5728;5268;3732;3479;5054;575;1026;64393;9538;9540;355;51512;581;55367;4193;7157;25898;64065;51246;143686;27244;83667;27113;5366;ENSG00000225210;ENSG00000260565;ENSG00000258399;ENSG00000119596;ENSG00000196696;ENSG00000232607;ENSG00000230262;ENSG00000231439;ENSG00000234456;ENSG00000240707…
path:04115_4	6477;3486;10912;1647;4616;4194;1111;545;11200;472;56475;2810;7249;8493;7161;900;901;64326;50484;6241;1643;55240;5728;5268;3732;5054;575;1026;64393;9538;9540;355;51512;581;55367;983;4193;7157;25898;64065;51246;143686;27244;83667;85417;891;9133;27113;5366;ENSG00000225210;ENSG00000260565;ENSG00000258399;ENSG00000119596;ENSG00000196696;ENSG00000232607;ENSG00000230262;ENSG00000231439;ENSG00000234456;E…
path:04115_5	6477;3486;10912;1647;4616;4194;1111;545;11200;472;56475;2810;7249;8493;7161;900;901;64326;50484;6241;1643;55240;5728;5268;3732;5054;575;1029;1026;64393;9538;9540;355;51512;581;55367;4193;7157;25898;64065;51246;143686;27244;83667;27113;5366;ENSG00000225210;ENSG00000260565;ENSG00000258399;ENSG00000119596;ENSG00000196696;ENSG00000232607;ENSG00000230262;ENSG00000231439;ENSG00000234456;ENSG00000240707…
path:04115_6	841;317;54205;842;836;ENSG00000229153;ENSG00000250658;ENSG00000188185;ENSG00000229495;ENSG00000233304;ENSG00000254802;ENSG00000234323;ENSG00000238198;ENSG00000235927;ENSG00000233864;ENSG00000244459;ENSG00000224843;ENSG00000234883;ENSG00000260565;ENSG00000258399;ENSG00000119596;ENSG00000196696;ENSG00000232607;ENSG00000261699;ENSG00000259889;ENSG00000188338;ENSG00000235280;ENSG00000234456
path:04115_7	6477;3486;10912;1647;4616;4194;1111;545;11200;472;56475;2810;7249;8493;7161;900;901;64326;50484;6241;1643;55240;5728;5268;3732;5054;575;1026;64393;9538;9540;355;51512;581;55367;54205;4193;7157;25898;64065;51246;143686;27244;83667;63970;27113;5366;ENSG00000225210;ENSG00000260565;ENSG00000258399;ENSG00000119596;ENSG00000196696;ENSG00000232607;ENSG00000230262;ENSG00000231439;ENSG00000234456;ENSG0000…
path:04122_1	27304;81605;9054;4357;7263;4338;ENSG00000231607;ENSG00000260565;ENSG00000258399;ENSG00000233864
path:04130_1	662;55850;53407;10282;51272;6811;9554;9570;ENSG00000231607;ENSG00000226808;ENSG00000224843
path:04130_2	10652;10490;143187;9482;8417;ENSG00000261098;ENSG00000260565;ENSG00000258399;ENSG00000119596;ENSG00000196696;ENSG00000232607;ENSG00000231269;ENSG00000262454;ENSG00000231607
path:04130_3	10228;8677;8675;8674;6616;8773;112755;2054;6804;6809;6810;6843;6844;9341;10490;143187;ENSG00000226572;ENSG00000235590;ENSG00000261311;ENSG00000224843;ENSG00000229692;ENSG00000257381;ENSG00000260565;ENSG00000258399;ENSG00000119596;ENSG00000196696;ENSG00000232607;ENSG00000240707;ENSG00000226808;ENSG00000259275;ENSG00000234883;ENSG00000261098
path:04140_1	10533;64422;11337;11345;23710;9140;ENSG00000226808;ENSG00000224843;ENSG00000231607
path:04141_1	468;1649;1965;23645;1388;22926;9451;7494;4780;596;ENSG00000221481;ENSG00000178947;ENSG00000229214;ENSG00000244459;ENSG00000204860;ENSG00000261326;ENSG00000225210;ENSG00000259854;ENSG00000204241;ENSG00000188185;ENSG00000234323;ENSG00000234613;ENSG00000227375;ENSG00000224165;ENSG00000229155;ENSG00000012171;ENSG00000260565;ENSG00000258399;ENSG00000261194;ENSG00000247400;ENSG00000175611;ENSG000002358…
path:04141_2	5599;5601;5602;7186;4217;5609;ENSG00000262228;ENSG00000221481;ENSG00000178947;ENSG00000229214;ENSG00000214870;ENSG00000227533;ENSG00000230555;ENSG00000236008;ENSG00000247287;ENSG00000212694;ENSG00000247796;ENSG00000260396;ENSG00000258610;ENSG00000204666;ENSG00000189149;ENSG00000224137;ENSG00000250198;ENSG00000231574;ENSG00000237697;ENSG00000232721;ENSG00000248538;ENSG00000238755;ENSG00000257259;E…
path:04141_4	100506742;823;824;ENSG00000185168;ENSG00000231607
path:04141_5	10952;23480;29927;55176;11231;7095;10134;6745;6746;6747;6748;ENSG00000185168;ENSG00000229214;ENSG00000241631;ENSG00000261311
path:04141_7	1603;1650;201595;3703;6184;6185;7991;7841;10970;ENSG00000260107;ENSG00000229692;ENSG00000257381;ENSG00000232860
path:04141_8	10427;10483;10484;10802;9632;9871;22872;25956;6396;51128;56681;10113;ENSG00000224843;ENSG00000234883;ENSG00000222041;ENSG00000233864;ENSG00000240607;ENSG00000261098;ENSG00000260565;ENSG00000258399;ENSG00000231607;ENSG00000255242;ENSG00000261194
path:04141_9	30001;56605;10130;10961;5034;81567;9601;ENSG00000233864;ENSG00000260565;ENSG00000258399;ENSG00000119596;ENSG00000196696;ENSG00000232607;ENSG00000257381;ENSG00000244459;ENSG00000254911
path:04141_10	10299;84447;7326;7327;118424;51465;6400;51009;79139;91319;9709;55829;6048;91445;267;ENSG00000224843;ENSG00000226808;ENSG00000244459;ENSG00000204860;ENSG00000258933
path:04141_11	3309;51726;54431;5611;64215;10525;64374;ENSG00000260565;ENSG00000258399;ENSG00000119596;ENSG00000196696;ENSG00000232607;ENSG00000261275;ENSG00000225783;ENSG00000244968;ENSG00000185168;ENSG00000229214;ENSG00000231607
path:04141_12	468;1649;578;581;1388;22926;7494;4780;596;ENSG00000221481;ENSG00000178947;ENSG00000229214;ENSG00000100181;ENSG00000236423;ENSG00000260947;ENSG00000250986;ENSG00000236507;ENSG00000223385;ENSG00000250899;ENSG00000235824;ENSG00000261781;ENSG00000203645;ENSG00000237687;ENSG00000234616;ENSG00000257381;ENSG00000160695;ENSG00000261326;ENSG00000225210;ENSG00000259854;ENSG00000204241;ENSG00000188185;ENSG0…
path:04141_13	468;1649;1388;22926;2081;7494;4780;596;ENSG00000221481;ENSG00000178947;ENSG00000229214;ENSG00000261326;ENSG00000225210;ENSG00000259854;ENSG00000204241;ENSG00000188185;ENSG00000234323;ENSG00000234613;ENSG00000227375;ENSG00000224165;ENSG00000229155;ENSG00000012171;ENSG00000260565;ENSG00000258399;ENSG00000261194;ENSG00000247400;ENSG00000175611;ENSG00000235897;ENSG00000247516;ENSG00000260415;ENSG0000…
path:04141_14	5886;5887;143630;29978;29979;50613;56893;55768;10277;ENSG00000234684;ENSG00000259504;ENSG00000253510;ENSG00000224843;ENSG00000234883;ENSG00000222041;ENSG00000244459
path:04141_16	3303;3304;3305;3306;3310;3312;9978;10477;51619;7321;7322;7323;7324;7325;10294;285126;3300;3301;3337;54788;80331;85479;10273;ENSG00000261098;ENSG00000229153;ENSG00000250658;ENSG00000188185;ENSG00000229495;ENSG00000233304;ENSG00000254802;ENSG00000234323;ENSG00000238198;ENSG00000235927;ENSG00000253123;ENSG00000227375;ENSG00000224165;ENSG00000260565;ENSG00000258399;ENSG00000235590;ENSG00000224843;ENS…
path:04141_17	7415;55666;84447;7326;7327;118424;51465;6400;51009;79139;91319;9709;55829;55968;80700;ENSG00000224843;ENSG00000226808;ENSG00000244459;ENSG00000204860;ENSG00000258933
path:04141_18	84447;7326;7327;118424;51465;6400;51009;79139;91319;9709;55829;6048;91445;23471;267;ENSG00000224843;ENSG00000226808;ENSG00000244459;ENSG00000204860;ENSG00000258933
path:04141_19	9978;26232;26270;10477;51619;7321;7322;7323;7324;7325;10294;285126;3300;3301;3337;54788;80331;85479;6500;8454;ENSG00000224843;ENSG00000234883;ENSG00000260565;ENSG00000258399;ENSG00000119596;ENSG00000196696;ENSG00000232607;ENSG00000231607;ENSG00000255242;ENSG00000226808;ENSG00000261670;ENSG00000228255;ENSG00000185168;ENSG00000229214;ENSG00000233864
path:04141_20	3303;3304;3305;3306;3310;3312;10477;51619;7321;7322;7323;7324;7325;10294;285126;3300;3301;3337;54788;80331;85479;10273;5071;ENSG00000261098;ENSG00000229153;ENSG00000250658;ENSG00000188185;ENSG00000229495;ENSG00000233304;ENSG00000254802;ENSG00000234323;ENSG00000238198;ENSG00000235927;ENSG00000253123;ENSG00000227375;ENSG00000224165;ENSG00000260565;ENSG00000258399;ENSG00000235590;ENSG00000224843;ENS…
path:04144_1	10254;8027;9146;ENSG00000234456;ENSG00000235590;ENSG00000175164
path:04144_2	10193;11059;23327;23624;4193;4734;57154;64750;7189;83737;867;868;22905;29924;55040;2060;1436;1956;2065;2066;2261;2263;2264;2321;3480;3791;3815;4233;4914;5156;5979;30011;51100;56904;6455;6456;6457;ENSG00000208506;ENSG00000236709;ENSG00000034063;ENSG00000177640;ENSG00000261311;ENSG00000231607;ENSG00000233864;ENSG00000261087;ENSG00000251615;ENSG00000244300;ENSG00000260597;ENSG00000215866;ENSG0000022…
path:04144_3	3949;26119;1601;ENSG00000231607;ENSG00000225439
path:04144_4	89853;93343;137492;155382;55048;79720;51160;7251;128866;29082;92421;10015;ENSG00000196972;ENSG00000175701;ENSG00000261098;ENSG00000229153;ENSG00000250658;ENSG00000188185;ENSG00000229495;ENSG00000233304;ENSG00000254802;ENSG00000234323;ENSG00000238198;ENSG00000235927;ENSG00000253123;ENSG00000227375;ENSG00000224165
path:04144_5	89853;93343;51028;84313;11267;79643;51652;128866;29082;92421;25978;27243;10015;ENSG00000224843;ENSG00000229692;ENSG00000257381;ENSG00000261311;ENSG00000185168;ENSG00000261098;ENSG00000229153;ENSG00000250658;ENSG00000188185;ENSG00000229495;ENSG00000233304;ENSG00000254802;ENSG00000234323;ENSG00000238198;ENSG00000235927;ENSG00000253123;ENSG00000227375;ENSG00000224165
path:04144_6	51028;84313;11267;79643;51652;128866;29082;92421;57132;25978;27243;ENSG00000224843;ENSG00000229692;ENSG00000257381;ENSG00000261311;ENSG00000185168
path:04144_7	11267;57132;25978;27243;27183;9525;51534;ENSG00000229692;ENSG00000257381;ENSG00000261311;ENSG00000185168;ENSG00000232931;ENSG00000224843
path:04144_8	57132;25978;27243;27183;9525;51534;51510;ENSG00000229692;ENSG00000257381;ENSG00000261311;ENSG00000185168;ENSG00000232931;ENSG00000224843
path:04144_9	5868;5869;5878;8411;9135;30845;10938;5867;64145;ENSG00000225439;ENSG00000175701;ENSG00000226808;ENSG00000222041;ENSG00000240607;ENSG00000258933;ENSG00000233237;ENSG00000235590
path:04144_10	8766;9230;22841;26056;80223;84440;9727;10938;64145;ENSG00000259354;ENSG00000224843;ENSG00000260539;ENSG00000257381;ENSG00000226808;ENSG00000235590
path:04144_11	1234;153;154;155;2149;3577;3579;7852;131890;156;157;2868;2869;2870;6011;408;409;ENSG00000249082;ENSG00000203620;ENSG00000234233;ENSG00000160695
path:04144_12	5868;5869;5878;9135;30845;10938;5867;64145;80230;ENSG00000225439;ENSG00000175701;ENSG00000226808;ENSG00000222041;ENSG00000240607;ENSG00000258933;ENSG00000233237;ENSG00000235590
path:04145_2	5289;8411;5868;5869;5878;ENSG00000225439;ENSG00000175701;ENSG00000226808;ENSG00000222041;ENSG00000240607
path:04145_3	338382;7879;83547;1778;1780;1781;1783;51143;79659;10376;112714;113457;51807;7277;7278;7846;79861;84790;ENSG00000185168;ENSG00000229214;ENSG00000224843;ENSG00000240607;ENSG00000222041;ENSG00000260565;ENSG00000258399;ENSG00000119596;ENSG00000196696;ENSG00000232607
path:04145_4	1536;27035;50508;1535;4689;653361;4688;5879;ENSG00000260539;ENSG00000234686;ENSG00000234883;ENSG00000174083;ENSG00000216011
path:04145_5	338382;7879;1778;1780;1781;1783;51143;79659;10376;112714;113457;51807;7277;7278;7846;79861;84790;10381;10382;10383;203068;347688;347733;7280;81027;84617;ENSG00000185168;ENSG00000229214;ENSG00000224843;ENSG00000240607;ENSG00000222041;ENSG00000260565;ENSG00000258399;ENSG00000119596;ENSG00000196696;ENSG00000232607;ENSG00000260388;ENSG00000150316;ENSG00000255242
path:04150_1	6794;25989;8408;9706;1978;6198;6199;3091;57521;2475;64223;6009;5562;5563;7249;10000;207;208;84335;5578;5579;5582;ENSG00000234616;ENSG00000225210;ENSG00000260101;ENSG00000214870;ENSG00000224137;ENSG00000227110;ENSG00000188185;ENSG00000235533;ENSG00000230555;ENSG00000204666;ENSG00000250777;ENSG00000238755;ENSG00000236008;ENSG00000180769;ENSG00000234323;ENSG00000254028;ENSG00000227533;ENSG0000024728…
path:04150_2	673;25989;8408;9706;1978;6198;6199;3091;57521;2475;64223;6009;5562;5563;7249;10000;207;208;84335;5578;5579;5582;ENSG00000234616;ENSG00000225210;ENSG00000260101;ENSG00000214870;ENSG00000224137;ENSG00000227110;ENSG00000188185;ENSG00000235533;ENSG00000230555;ENSG00000204666;ENSG00000250777;ENSG00000238755;ENSG00000236008;ENSG00000180769;ENSG00000234323;ENSG00000254028;ENSG00000227533;ENSG00000247287…
path:04150_3	25989;8408;9706;1977;253314;9470;1978;6198;6199;3091;57521;2475;64223;6009;5562;5563;10000;207;208;84335;5578;5579;5582;ENSG00000240045;ENSG00000229621;ENSG00000238198;ENSG00000235927;ENSG00000255458;ENSG00000241631;ENSG00000229692;ENSG00000257381;ENSG00000188660;ENSG00000224843;ENSG00000234616;ENSG00000225210;ENSG00000260101;ENSG00000214870;ENSG00000224137;ENSG00000227110;ENSG00000188185;ENSG000…
path:04150_4	25989;8408;9706;1978;6194;1975;6198;6199;3091;57521;2475;64223;6009;5562;5563;10000;207;208;84335;5578;5579;5582;3667;ENSG00000234616;ENSG00000260565;ENSG00000258399;ENSG00000119596;ENSG00000196696;ENSG00000232607;ENSG00000240607;ENSG00000222041;ENSG00000225210;ENSG00000260101;ENSG00000214870;ENSG00000224137;ENSG00000227110;ENSG00000188185;ENSG00000235533;ENSG00000230555;ENSG00000204666;ENSG00000…
path:04150_5	25989;8408;9706;1978;6198;6199;2277;5228;7422;7423;7424;3091;57521;2475;64223;6009;5562;5563;10000;207;208;84335;5578;5579;5582;ENSG00000234616;ENSG00000232611;ENSG00000230782;ENSG00000235533;ENSG00000180769;ENSG00000227533;ENSG00000229261;ENSG00000256092;ENSG00000183535;ENSG00000253230;ENSG00000248538;ENSG00000245105;ENSG00000257259;ENSG00000250846;ENSG00000170919;ENSG00000227502;ENSG00000260396…
path:04150_6	25989;8408;9706;1978;6198;6199;3091;57521;2475;64223;6009;5562;5563;10000;207;208;84335;10325;10670;58528;64121;5578;5579;5582;ENSG00000234616;ENSG00000225210;ENSG00000260101;ENSG00000214870;ENSG00000224137;ENSG00000227110;ENSG00000188185;ENSG00000235533;ENSG00000230555;ENSG00000204666;ENSG00000250777;ENSG00000238755;ENSG00000236008;ENSG00000180769;ENSG00000234323;ENSG00000254028;ENSG00000227533;…
path:04150_7	25989;8408;9706;1978;6198;6199;3091;57521;2475;64223;253260;6009;5562;5563;10000;207;208;84335;5578;5579;5582;ENSG00000234616;ENSG00000225210;ENSG00000260101;ENSG00000214870;ENSG00000224137;ENSG00000227110;ENSG00000188185;ENSG00000235533;ENSG00000230555;ENSG00000204666;ENSG00000250777;ENSG00000238755;ENSG00000236008;ENSG00000180769;ENSG00000234323;ENSG00000254028;ENSG00000227533;ENSG00000247287;E…
path:04150_8	6794;2475;6009;5562;5563;54541;7249;27330;6195;6196;6197;5594;5595;10000;207;208;84335;ENSG00000175611;ENSG00000247400;ENSG00000260565;ENSG00000258399;ENSG00000226808;ENSG00000261670;ENSG00000228255;ENSG00000224843;ENSG00000231607;ENSG00000239407;ENSG00000227403;ENSG00000230314;ENSG00000196668;ENSG00000230002;ENSG00000234616;ENSG00000227775;ENSG00000229645;ENSG00000237438;ENSG00000256061;ENSG0000…
path:04150_9	7248;7124;3551;ENSG00000208506;ENSG00000204466;ENSG00000260852;ENSG00000231177;ENSG00000230523;ENSG00000237647;ENSG00000236901;ENSG00000185186
path:04150_10	6009;5562;5563;54541;7249;27330;6195;6196;6197;5594;5595;10000;207;208;5170;3479;3630;ENSG00000226808;ENSG00000261670;ENSG00000228255;ENSG00000224843;ENSG00000231607;ENSG00000239407;ENSG00000227403;ENSG00000230314;ENSG00000196668;ENSG00000230002;ENSG00000234616;ENSG00000227775;ENSG00000229645;ENSG00000237438;ENSG00000256061;ENSG00000235954;ENSG00000260539;ENSG00000260565;ENSG00000258399;ENSG00000…
path:04150_11	25989;8408;9706;1978;6198;6199;3091;57521;2475;64223;6009;5562;5563;7249;10000;207;208;5170;84335;5578;5579;5582;ENSG00000234616;ENSG00000225210;ENSG00000260101;ENSG00000214870;ENSG00000224137;ENSG00000227110;ENSG00000188185;ENSG00000235533;ENSG00000230555;ENSG00000204666;ENSG00000250777;ENSG00000238755;ENSG00000236008;ENSG00000180769;ENSG00000234323;ENSG00000254028;ENSG00000227533;ENSG0000024728…
path:04150_12	6198;6199;2475;7249;10000;207;208;5170;23533;5290;5291;5293;5294;5295;5296;8503;5728;84335;ENSG00000175611;ENSG00000247400;ENSG00000260565;ENSG00000258399;ENSG00000260539;ENSG00000119596;ENSG00000196696;ENSG00000257381;ENSG00000232607;ENSG00000242996;ENSG00000203645;ENSG00000231977;ENSG00000247708;ENSG00000233237;ENSG00000240256;ENSG00000215417;ENSG00000234912;ENSG00000227912;ENSG00000204860;ENSG…
path:04150_13	7249;27330;6195;6196;6197;5594;5595;10000;207;208;5170;23533;5290;5291;5293;5294;5295;5296;8503;3479;3630;5728;ENSG00000234616;ENSG00000227775;ENSG00000229645;ENSG00000237438;ENSG00000256061;ENSG00000235954;ENSG00000260539;ENSG00000260565;ENSG00000258399;ENSG00000119596;ENSG00000196696;ENSG00000257381;ENSG00000232607;ENSG00000242996;ENSG00000203645;ENSG00000231977;ENSG00000247708;ENSG00000233237;…
path:04150_14	6194;1975;6198;6199;2475;10000;207;208;23533;5290;5291;5293;5294;5295;5296;8503;84335;3667;ENSG00000260565;ENSG00000258399;ENSG00000119596;ENSG00000196696;ENSG00000232607;ENSG00000240607;ENSG00000222041;ENSG00000175611;ENSG00000247400;ENSG00000260539;ENSG00000257381;ENSG00000242996;ENSG00000203645;ENSG00000231977;ENSG00000247708;ENSG00000233237;ENSG00000240256;ENSG00000215417;ENSG00000234912;ENSG…
path:04151_1	1977;253314;9470;1978;6198;6199;57521;2475;64223;6009;ENSG00000240045;ENSG00000229621;ENSG00000238198;ENSG00000235927;ENSG00000255458;ENSG00000241631;ENSG00000229692;ENSG00000257381;ENSG00000188660;ENSG00000224843;ENSG00000234616;ENSG00000175611;ENSG00000247400;ENSG00000260565;ENSG00000258399;ENSG00000226808;ENSG00000261670;ENSG00000228255
path:04151_2	1978;6194;1975;6198;6199;2475;6009;5170;ENSG00000234616;ENSG00000260565;ENSG00000258399;ENSG00000119596;ENSG00000196696;ENSG00000232607;ENSG00000240607;ENSG00000222041;ENSG00000175611;ENSG00000247400;ENSG00000226808;ENSG00000261670;ENSG00000228255;ENSG00000224843
path:04151_3	1978;6198;6199;57521;2475;64223;6009;7249;7248;ENSG00000234616;ENSG00000175611;ENSG00000247400;ENSG00000260565;ENSG00000258399;ENSG00000226808;ENSG00000261670;ENSG00000228255;ENSG00000224843;ENSG00000208506
path:04151_4	57521;2475;64223;6009;7249;7248;10000;207;208;5562;5563;54541;ENSG00000175611;ENSG00000247400;ENSG00000260565;ENSG00000258399;ENSG00000226808;ENSG00000261670;ENSG00000228255;ENSG00000224843;ENSG00000208506;ENSG00000260539;ENSG00000119596;ENSG00000196696;ENSG00000257381;ENSG00000232607;ENSG00000242996;ENSG00000203645;ENSG00000231977;ENSG00000247708;ENSG00000233237;ENSG00000240256;ENSG00000215417;E…
path:04151_5	6194;1975;6198;6199;2475;10000;207;208;5170;5728;29941;5585;5586;100533105;10110;23678;6446;ENSG00000260565;ENSG00000258399;ENSG00000119596;ENSG00000196696;ENSG00000232607;ENSG00000240607;ENSG00000222041;ENSG00000175611;ENSG00000247400;ENSG00000260539;ENSG00000257381;ENSG00000242996;ENSG00000203645;ENSG00000231977;ENSG00000247708;ENSG00000233237;ENSG00000240256;ENSG00000215417;ENSG00000234912;ENS…
path:04151_6	6198;6199;6009;7249;7248;10000;207;208;5170;5728;2932;1027;2309;572;4193;1147;3551;8517;117145;28227;55012;5515;5516;5518;5519;5520;5521;5522;5523;5525;5526;5527;5528;5529;55844;3320;3326;7184;11140;4846;200186;23035;23239;1026;842;5894;10488;1385;1386;1388;148327;468;64764;84699;90993;9586;ENSG00000226808;ENSG00000261670;ENSG00000228255;ENSG00000224843;ENSG00000208506;ENSG00000260539;ENSG0000026…
path:04151_7	3667;1436;1956;1969;2260;2261;2263;2264;2321;2324;3480;3643;3791;3815;4233;4804;5156;5159;7010;1435;1942;1943;1944;1945;1946;1950;2246;2247;2248;2249;2250;2251;2252;2253;2254;2255;2256;2257;2258;2259;2277;26281;26291;27006;284;285;3082;3479;3630;4254;4803;51378;5154;5155;5228;56034;7422;7423;7424;80310;8074;8817;8822;8823;9965;2885;6654;6655;ENSG00000262228;ENSG00000240045;ENSG00000229621;ENSG000…
path:04151_8	7249;7248;10000;207;208;5170;5728;2932;4609;1027;2309;572;4193;2997;2998;595;1147;3551;8517;117145;28227;55012;5515;5516;5518;5519;5520;5521;5522;5523;5525;5526;5527;5528;5529;55844;3320;3326;7184;11140;4846;200186;23035;23239;1026;842;5894;10488;1385;1386;1388;148327;468;64764;84699;90993;9586;ENSG00000208506;ENSG00000260539;ENSG00000260565;ENSG00000258399;ENSG00000119596;ENSG00000196696;ENSG000…
path:04151_9	7249;7248;10000;207;208;5170;5728;2932;1027;5934;356;10018;2309;572;4193;595;5105;5106;2538;57818;1147;3551;8517;10971;7529;7531;7532;7533;7534;117145;28227;55012;5515;5516;5518;5519;5520;5521;5522;5523;5525;5526;5527;5528;5529;55844;3320;3326;7184;11140;4846;200186;23035;23239;1026;1017;1019;1021;842;5894;10488;1385;1386;1388;148327;468;64764;84699;90993;9586;894;896;898;9134;ENSG00000208506;ENS…
path:04151_10	7249;7248;10000;207;208;5170;5728;2932;1027;2309;572;4193;598;1147;3551;8517;4790;5970;10971;7529;7531;7532;7533;7534;117145;28227;55012;5515;5516;5518;5519;5520;5521;5522;5523;5525;5526;5527;5528;5529;55844;3320;3326;7184;11140;4846;200186;23035;23239;1026;842;5894;10488;1385;1386;1388;148327;468;64764;84699;90993;9586;596;ENSG00000208506;ENSG00000260539;ENSG00000260565;ENSG00000258399;ENSG00000…
path:04151_11	7249;7248;10000;207;208;5170;5728;2932;1027;2309;572;4193;7157;1147;3551;8517;117145;28227;55012;5515;5516;5518;5519;5520;5521;5522;5523;5525;5526;5527;5528;5529;55844;3320;3326;7184;11140;4846;200186;23035;23239;1026;842;5894;10488;1385;1386;1388;148327;468;64764;84699;90993;9586;ENSG00000208506;ENSG00000260539;ENSG00000260565;ENSG00000258399;ENSG00000119596;ENSG00000196696;ENSG00000257381;ENSG0…
path:04151_12	10000;207;208;572;598;1147;3551;8517;4790;5970;4602;ENSG00000260539;ENSG00000260565;ENSG00000258399;ENSG00000119596;ENSG00000196696;ENSG00000257381;ENSG00000232607;ENSG00000242996;ENSG00000203645;ENSG00000231977;ENSG00000247708;ENSG00000233237;ENSG00000240256;ENSG00000215417;ENSG00000234912;ENSG00000227912;ENSG00000204860;ENSG00000229055;ENSG00000239454;ENSG00000226237;ENSG00000256576;ENSG0000022…
path:04151_13	1436;1956;1969;2260;2261;2263;2264;2321;2324;3480;3643;3791;3815;4233;4804;5156;5159;7010;2885;6654;6655;3265;3845;4893;ENSG00000250377;ENSG00000244300;ENSG00000248441;ENSG00000250658;ENSG00000227223;ENSG00000255864;ENSG00000260597;ENSG00000228255;ENSG00000215866;ENSG00000229495;ENSG00000229180;ENSG00000254872;ENSG00000188338;ENSG00000232607;ENSG00000233864;ENSG00000224032;ENSG00000231074;ENSG000…
path:04151_14	7249;7248;10000;207;208;5170;5728;2932;1027;2309;572;4193;1147;3551;8517;3265;3845;4893;117145;28227;55012;5515;5516;5518;5519;5520;5521;5522;5523;5525;5526;5527;5528;5529;55844;3320;3326;7184;11140;4846;200186;23035;23239;1026;842;5894;5604;5605;10488;1385;1386;1388;148327;468;64764;84699;90993;9586;ENSG00000208506;ENSG00000260539;ENSG00000260565;ENSG00000258399;ENSG00000119596;ENSG00000196696;E…
path:04151_15	6009;7249;7248;10000;207;208;5562;5563;54541;6794;ENSG00000226808;ENSG00000261670;ENSG00000228255;ENSG00000224843;ENSG00000208506;ENSG00000260539;ENSG00000260565;ENSG00000258399;ENSG00000119596;ENSG00000196696;ENSG00000257381;ENSG00000232607;ENSG00000242996;ENSG00000203645;ENSG00000231977;ENSG00000247708;ENSG00000233237;ENSG00000240256;ENSG00000215417;ENSG00000234912;ENSG00000227912;ENSG000002048…
path:04151_16	10000;207;208;3265;3845;4893;5894;5604;5605;5594;5595;ENSG00000260539;ENSG00000260565;ENSG00000258399;ENSG00000119596;ENSG00000196696;ENSG00000257381;ENSG00000232607;ENSG00000242996;ENSG00000203645;ENSG00000231977;ENSG00000247708;ENSG00000233237;ENSG00000240256;ENSG00000215417;ENSG00000234912;ENSG00000227912;ENSG00000204860;ENSG00000234899;ENSG00000246130;ENSG00000246363;ENSG00000242474;ENSG00000…
path:04151_18	22801;3655;3672;3673;3674;3675;3676;3678;3679;3680;3685;8515;8516;3688;3690;3691;3693;3694;3695;3696;10319;1101;1277;1278;1280;1281;1282;1284;1285;1286;1287;1288;1289;1290;1291;1292;1293;1301;1302;1311;131873;22798;2335;255631;284217;3371;3381;3908;3909;3910;3911;3912;3913;3914;3915;3918;50509;5649;63923;6696;7057;7058;7059;7060;7143;7148;7448;7450;85301;5747;ENSG00000261275;ENSG00000225783;ENSG0…
path:04151_19	7097;7099;5879;ENSG00000226751;ENSG00000232931;ENSG00000235897;ENSG00000185186;ENSG00000215908;ENSG00000260823;ENSG00000233864;ENSG00000160336;ENSG00000260539;ENSG00000234686;ENSG00000234883;ENSG00000174083;ENSG00000216011
path:04151_20	1441;2057;2690;3454;3455;3559;3560;3561;3563;3566;3570;3575;5618;9180;3716;3717;3718;1440;1442;2056;2688;2689;3439;3440;3441;3442;3443;3444;3445;3446;3447;3448;3449;3451;3452;3456;3558;3562;3565;3569;3574;5008;5617;ENSG00000244459;ENSG00000259727;ENSG00000248596;ENSG00000229692;ENSG00000257381;ENSG00000196668;ENSG00000196972;ENSG00000175701;ENSG00000253802;ENSG00000232855;ENSG00000242125;ENSG0000…
path:04151_21	7249;7248;10000;207;208;5170;5728;2932;1027;2309;572;4193;1147;3551;8517;117145;28227;55012;5515;5516;5518;5519;5520;5521;5522;5523;5525;5526;5527;5528;5529;55844;3320;3326;7184;11140;4846;200186;23035;23239;1026;842;5894;10488;1385;1386;1388;148327;468;64764;84699;90993;9586;596;4170;ENSG00000208506;ENSG00000260539;ENSG00000260565;ENSG00000258399;ENSG00000119596;ENSG00000196696;ENSG00000257381;E…
path:04210_1	11261;5530;5532;5533;5534;5535;63928;572;5566;5567;5568;5573;5575;5576;5577;5613;10000;207;208;1147;3551;8517;23533;5290;5291;5293;5294;5295;5296;8503;ENSG00000240045;ENSG00000229621;ENSG00000227477;ENSG00000259153;ENSG00000231607;ENSG00000034063;ENSG00000224843;ENSG00000234883;ENSG00000222041;ENSG00000260565;ENSG00000261326;ENSG00000260539;ENSG00000258399;ENSG00000119596;ENSG00000196696;ENSG0000…
path:04210_2	581;10000;207;208;23533;5290;5291;5293;5294;5295;5296;8503;1439;3563;4914;3562;ENSG00000257381;ENSG00000160695;ENSG00000260539;ENSG00000260565;ENSG00000258399;ENSG00000119596;ENSG00000196696;ENSG00000232607;ENSG00000242996;ENSG00000203645;ENSG00000231977;ENSG00000247708;ENSG00000233237;ENSG00000240256;ENSG00000215417;ENSG00000234912;ENSG00000227912;ENSG00000204860;ENSG00000233429;ENSG00000231607;…
path:04210_3	598;596;7157;112401;329;330;331;79444;4790;5970;4792;ENSG00000229055;ENSG00000239454;ENSG00000226237;ENSG00000256576;ENSG00000226487;ENSG00000247796;ENSG00000229719;ENSG00000254731;ENSG00000224711;ENSG00000260303;ENSG00000227252;ENSG00000237604;ENSG00000228421;ENSG00000254651;ENSG00000179818;ENSG00000233864;ENSG00000257381;ENSG00000228109;ENSG00000247516;ENSG00000260415;ENSG00000260977;ENSG000002…
path:04210_4	1676;836;112401;329;330;331;79444;1677;100506742;842;840;839;841;843;ENSG00000240045;ENSG00000034063;ENSG00000225470;ENSG00000229153;ENSG00000250658;ENSG00000188185;ENSG00000229495;ENSG00000233304;ENSG00000254802;ENSG00000234323;ENSG00000238198;ENSG00000235927;ENSG00000235280;ENSG00000234456;ENSG00000257433;ENSG00000233237;ENSG00000240707;ENSG00000235590;ENSG00000230002;ENSG00000228623;ENSG000001…
path:04210_5	596;472;7157;4790;5970;ENSG00000247516;ENSG00000260415;ENSG00000260977;ENSG00000238198;ENSG00000241449;ENSG00000249356;ENSG00000245080;ENSG00000237737;ENSG00000226296;ENSG00000237298;ENSG00000227375;ENSG00000254717;ENSG00000246350;ENSG00000225561;ENSG00000239454;ENSG00000239407;ENSG00000225135;ENSG00000255455;ENSG00000227403;ENSG00000250658;ENSG00000226419;ENSG00000230844;ENSG00000258413;ENSG0000…
path:04210_6	1676;836;112401;329;330;331;79444;100506742;842;839;841;843;823;824;ENSG00000240045;ENSG00000034063;ENSG00000225470;ENSG00000229153;ENSG00000250658;ENSG00000188185;ENSG00000229495;ENSG00000233304;ENSG00000254802;ENSG00000234323;ENSG00000238198;ENSG00000235927;ENSG00000235280;ENSG00000234456;ENSG00000257433;ENSG00000233237;ENSG00000240707;ENSG00000235590;ENSG00000230002;ENSG00000228623;ENSG0000010…
path:04210_7	1676;836;112401;329;330;331;79444;100506742;842;840;4790;5970;839;317;54205;841;843;ENSG00000240045;ENSG00000034063;ENSG00000225470;ENSG00000229153;ENSG00000250658;ENSG00000188185;ENSG00000229495;ENSG00000233304;ENSG00000254802;ENSG00000234323;ENSG00000238198;ENSG00000235927;ENSG00000235280;ENSG00000234456;ENSG00000257433;ENSG00000233237;ENSG00000240707;ENSG00000235590;ENSG00000230002;ENSG0000022…
path:04210_8	598;596;112401;329;330;331;79444;4790;5970;4792;1147;3551;8517;ENSG00000229055;ENSG00000239454;ENSG00000226237;ENSG00000256576;ENSG00000226487;ENSG00000247796;ENSG00000229719;ENSG00000254731;ENSG00000224711;ENSG00000260303;ENSG00000227252;ENSG00000237604;ENSG00000228421;ENSG00000254651;ENSG00000179818;ENSG00000233864;ENSG00000257381;ENSG00000228109;ENSG00000247516;ENSG00000260415;ENSG00000260977;…
path:04210_9	1676;836;112401;329;330;331;79444;100506742;842;840;839;317;54205;637;841;843;ENSG00000240045;ENSG00000034063;ENSG00000225470;ENSG00000229153;ENSG00000250658;ENSG00000188185;ENSG00000229495;ENSG00000233304;ENSG00000254802;ENSG00000234323;ENSG00000238198;ENSG00000235927;ENSG00000235280;ENSG00000234456;ENSG00000257433;ENSG00000233237;ENSG00000240707;ENSG00000235590;ENSG00000230002;ENSG00000228623;E…
path:04210_10	1676;836;112401;329;330;331;79444;100506742;842;840;839;54205;637;841;843;8772;ENSG00000240045;ENSG00000034063;ENSG00000225470;ENSG00000229153;ENSG00000250658;ENSG00000188185;ENSG00000229495;ENSG00000233304;ENSG00000254802;ENSG00000234323;ENSG00000238198;ENSG00000235927;ENSG00000235280;ENSG00000234456;ENSG00000257433;ENSG00000233237;ENSG00000240707;ENSG00000235590;ENSG00000230002;ENSG00000228623;…
path:04210_11	572;4792;10000;207;208;9020;1147;3551;8517;23533;5290;5291;5293;5294;5295;5296;8503;ENSG00000260539;ENSG00000260565;ENSG00000258399;ENSG00000119596;ENSG00000196696;ENSG00000257381;ENSG00000232607;ENSG00000242996;ENSG00000203645;ENSG00000231977;ENSG00000247708;ENSG00000233237;ENSG00000240256;ENSG00000215417;ENSG00000234912;ENSG00000227912;ENSG00000204860;ENSG00000240045;ENSG00000234781;ENSG0000022…
path:04210_12	4792;10000;207;208;9020;1147;3551;8517;11213;3654;3656;51135;7186;8737;ENSG00000260539;ENSG00000260565;ENSG00000258399;ENSG00000119596;ENSG00000196696;ENSG00000257381;ENSG00000232607;ENSG00000242996;ENSG00000203645;ENSG00000231977;ENSG00000247708;ENSG00000233237;ENSG00000240256;ENSG00000215417;ENSG00000234912;ENSG00000227912;ENSG00000204860;ENSG00000240045;ENSG00000234781;ENSG00000229153;ENSG0000…
path:04210_13	836;840;637;841;843;8837;8772;3554;3556;7132;8793;8794;8795;8797;355;ENSG00000229153;ENSG00000250658;ENSG00000188185;ENSG00000229495;ENSG00000233304;ENSG00000254802;ENSG00000234323;ENSG00000238198;ENSG00000235927;ENSG00000235280;ENSG00000234456;ENSG00000233864;ENSG00000261087;ENSG00000260107;ENSG00000160336;ENSG00000261326;ENSG00000257433;ENSG00000231607;ENSG00000226808;ENSG00000224843;ENSG000002…
path:04210_14	841;843;8837;11213;3654;3656;51135;4615;8772;8717;3554;3556;7132;8793;8794;8795;8797;355;3552;3553;ENSG00000229153;ENSG00000250658;ENSG00000188185;ENSG00000229495;ENSG00000233304;ENSG00000254802;ENSG00000234323;ENSG00000238198;ENSG00000235927;ENSG00000233864;ENSG00000261087;ENSG00000251615;ENSG00000244300;ENSG00000260597;ENSG00000215866;ENSG00000257883;ENSG00000229180;ENSG00000260695;ENSG00000228…
path:04210_15	9020;1147;3551;8517;11213;3654;3656;51135;7186;8737;3554;3556;7132;ENSG00000240045;ENSG00000234781;ENSG00000229153;ENSG00000250658;ENSG00000188185;ENSG00000229495;ENSG00000233304;ENSG00000256558;ENSG00000254802;ENSG00000234323;ENSG00000238198;ENSG00000235927;ENSG00000223414;ENSG00000260565;ENSG00000258399;ENSG00000196696;ENSG00000232607;ENSG00000242996;ENSG00000012171;ENSG00000231177;ENSG00000230…
path:04210_16	10000;207;208;23533;5290;5291;5293;5294;5295;5296;8503;1439;3563;4914;4803;ENSG00000260539;ENSG00000260565;ENSG00000258399;ENSG00000119596;ENSG00000196696;ENSG00000257381;ENSG00000232607;ENSG00000242996;ENSG00000203645;ENSG00000231977;ENSG00000247708;ENSG00000233237;ENSG00000240256;ENSG00000215417;ENSG00000234912;ENSG00000227912;ENSG00000204860;ENSG00000233429;ENSG00000231607;ENSG00000261275;ENSG…
path:04210_17	841;843;8837;8772;8717;7186;8737;3554;3556;7132;8793;8794;8795;8797;355;7124;ENSG00000229153;ENSG00000250658;ENSG00000188185;ENSG00000229495;ENSG00000233304;ENSG00000254802;ENSG00000234323;ENSG00000238198;ENSG00000235927;ENSG00000233864;ENSG00000261087;ENSG00000260107;ENSG00000160336;ENSG00000261326;ENSG00000257433;ENSG00000231607;ENSG00000226808;ENSG00000224843;ENSG00000234883;ENSG00000222041;EN…
path:04210_18	841;843;8837;8772;3554;3556;7132;8793;8794;8795;8797;355;8743;ENSG00000229153;ENSG00000250658;ENSG00000188185;ENSG00000229495;ENSG00000233304;ENSG00000254802;ENSG00000234323;ENSG00000238198;ENSG00000235927;ENSG00000233864;ENSG00000261087;ENSG00000260107;ENSG00000160336;ENSG00000261326;ENSG00000257433;ENSG00000231607;ENSG00000226808;ENSG00000224843;ENSG00000234883;ENSG00000222041;ENSG00000260565;E…
path:04210_19	841;843;8837;8772;3554;3556;7132;8793;8794;8795;8797;355;356;ENSG00000229153;ENSG00000250658;ENSG00000188185;ENSG00000229495;ENSG00000233304;ENSG00000254802;ENSG00000234323;ENSG00000238198;ENSG00000235927;ENSG00000233864;ENSG00000261087;ENSG00000260107;ENSG00000160336;ENSG00000261326;ENSG00000257433;ENSG00000231607;ENSG00000226808;ENSG00000224843;ENSG00000234883;ENSG00000222041;ENSG00000260565;EN…
path:04260_1	7134;7137;7139;70;7168;7169;7170;7171;ENSG00000185168;ENSG00000229214;ENSG00000244459;ENSG00000228255;ENSG00000229692;ENSG00000257381;ENSG00000179818;ENSG00000239589;ENSG00000248767;ENSG00000250739;ENSG00000189149;ENSG00000261098;ENSG00000234686;ENSG00000241631;ENSG00000259354
path:04270_1	340156;4638;85366;91807;10398;140465;4637;4659;4660;5499;5500;5501;6093;9475;59;72;94274;ENSG00000231607;ENSG00000260604;ENSG00000226808;ENSG00000230920;ENSG00000233429;ENSG00000179406;ENSG00000253640;ENSG00000229692;ENSG00000257381;ENSG00000244459
path:04270_2	340156;4638;85366;91807;10398;140465;4637;4659;4660;5499;5500;5501;59;72;163688;51806;801;805;808;810;5566;5567;5568;5613;ENSG00000231607;ENSG00000244459;ENSG00000185168;ENSG00000229214;ENSG00000259354
path:04270_3	10398;140465;4637;4659;4660;5499;5500;5501;6093;9475;387;94274;ENSG00000231607;ENSG00000260604;ENSG00000226808;ENSG00000230920;ENSG00000233429;ENSG00000179406;ENSG00000253640;ENSG00000229692;ENSG00000257381;ENSG00000260505;ENSG00000226029;ENSG00000254333;ENSG00000260597;ENSG00000256982;ENSG00000231453;ENSG00000257883;ENSG00000249265;ENSG00000229180;ENSG00000260274;ENSG00000201750;ENSG00000200229;…
path:04270_4	5578;5579;5580;5581;5582;5583;5588;146;147;148;2767;2776;23236;5330;5331;5332;3708;3709;3710;100137049;123745;255189;26279;283748;30814;391013;50487;5319;5320;5321;5322;64600;81579;8398;8399;84647;8605;8681;185;1909;552;553;ENSG00000261826;ENSG00000223396;ENSG00000185168;ENSG00000225210;ENSG00000260565;ENSG00000258399;ENSG00000119596;ENSG00000196696;ENSG00000232607;ENSG00000146666;ENSG00000231607…
path:04270_5	5578;5579;5580;5581;5582;5583;5588;2767;2776;23236;5330;5331;5332;3708;3709;3710;369;5894;673;ENSG00000261826;ENSG00000223396;ENSG00000185168;ENSG00000225210;ENSG00000260565;ENSG00000258399;ENSG00000119596;ENSG00000196696;ENSG00000232607;ENSG00000226383;ENSG00000257061;ENSG00000242349
path:04270_6	4659;4660;5499;5500;5501;6093;9475;387;23365;9138;9826;ENSG00000231607;ENSG00000260604;ENSG00000226808;ENSG00000230920;ENSG00000233429;ENSG00000179406;ENSG00000253640;ENSG00000229692;ENSG00000257381;ENSG00000260505;ENSG00000226029;ENSG00000254333;ENSG00000260597;ENSG00000256982;ENSG00000231453;ENSG00000257883;ENSG00000249265;ENSG00000229180;ENSG00000260274;ENSG00000201750;ENSG00000200229;ENSG0000…
path:04270_7	6093;9475;387;23365;9138;9826;10672;2768;ENSG00000260604;ENSG00000226808;ENSG00000230920;ENSG00000233429;ENSG00000179406;ENSG00000253640;ENSG00000229692;ENSG00000257381;ENSG00000260505;ENSG00000226029;ENSG00000254333;ENSG00000260597;ENSG00000256982;ENSG00000231453;ENSG00000257883;ENSG00000249265;ENSG00000229180;ENSG00000260274;ENSG00000201750;ENSG00000200229;ENSG00000202364;ENSG00000199298;ENSG00…
path:04270_8	23365;9138;9826;146;147;148;2767;2776;10672;2768;185;1909;552;553;ENSG00000226808;ENSG00000185168;ENSG00000229214;ENSG00000224843;ENSG00000226913;ENSG00000236989;ENSG00000248663;ENSG00000189149;ENSG00000249082;ENSG00000204466;ENSG00000234233;ENSG00000247400
path:04270_9	387;23365;9138;9826;146;147;148;10672;2768;185;1909;552;553;ENSG00000260505;ENSG00000226029;ENSG00000254333;ENSG00000260597;ENSG00000256982;ENSG00000231453;ENSG00000257883;ENSG00000249265;ENSG00000229180;ENSG00000260274;ENSG00000201750;ENSG00000200229;ENSG00000202364;ENSG00000199298;ENSG00000226808;ENSG00000185168;ENSG00000229214;ENSG00000224843;ENSG00000226913;ENSG00000236989;ENSG00000248663;ENS…
path:04270_10	340156;4638;85366;91807;10398;140465;4637;3708;3709;3710;163688;51806;801;805;808;810;10242;157855;27094;27345;3778;3779;107;108;109;111;112;113;114;115;196883;5566;5567;5568;5613;ENSG00000225210;ENSG00000260565;ENSG00000258399;ENSG00000119596;ENSG00000196696;ENSG00000232607;ENSG00000185168;ENSG00000229214;ENSG00000259354;ENSG00000257433;ENSG00000233237;ENSG00000244564;ENSG00000253298;ENSG0000022…
path:04270_11	340156;4638;85366;91807;23236;5330;5331;5332;3708;3709;3710;10242;157855;27094;27345;3778;3779;107;108;109;111;112;113;114;115;196883;5566;5567;5568;5613;10335;ENSG00000185168;ENSG00000225210;ENSG00000260565;ENSG00000258399;ENSG00000119596;ENSG00000196696;ENSG00000232607;ENSG00000257433;ENSG00000233237;ENSG00000244564;ENSG00000253298;ENSG00000224857;ENSG00000244300;ENSG00000236963;ENSG00000160695…
path:04270_12	800;369;5894;673;5604;5605;5594;5595;ENSG00000257381;ENSG00000179818;ENSG00000226383;ENSG00000257061;ENSG00000242349;ENSG00000225210;ENSG00000259854;ENSG00000204241;ENSG00000260565;ENSG00000258399;ENSG00000119596;ENSG00000196696;ENSG00000232607;ENSG00000242996;ENSG00000012171;ENSG00000233864;ENSG00000227775;ENSG00000229645;ENSG00000237438;ENSG00000256061;ENSG00000235954
path:04270_13	5578;5579;5580;5581;5582;5583;5588;23236;5330;5331;5332;369;5894;673;5604;5605;ENSG00000261826;ENSG00000223396;ENSG00000185168;ENSG00000226383;ENSG00000257061;ENSG00000242349;ENSG00000225210;ENSG00000259854;ENSG00000204241;ENSG00000260565;ENSG00000258399;ENSG00000119596;ENSG00000196696;ENSG00000232607;ENSG00000242996;ENSG00000012171;ENSG00000233864
path:04270_14	135;136;107;108;109;111;112;113;114;115;196883;5566;5567;5568;5613;2778;5739;10203;10266;10267;10268;ENSG00000260102;ENSG00000247400;ENSG00000244564;ENSG00000253298;ENSG00000224857;ENSG00000244300;ENSG00000236963;ENSG00000160695;ENSG00000196668;ENSG00000230920;ENSG00000185168;ENSG00000229214
path:04270_15	4881;2977;2982;2983;ENSG00000229645;ENSG00000235954
path:04310_1	10725;4772;4773;4775;4776;5578;5579;5582;11261;5530;5532;5533;5534;5535;63928;815;816;817;818;23236;5330;5331;5332;11211;2535;7855;7976;8321;8322;8323;8324;8325;8326;ENSG00000261615;ENSG00000260302;ENSG00000261795;ENSG00000224843;ENSG00000226572;ENSG00000234456;ENSG00000227912;ENSG00000196421;ENSG00000240045;ENSG00000229621;ENSG00000227477;ENSG00000259153;ENSG00000231607;ENSG00000034063;ENSG00000…
path:04310_2	5578;5579;5582;11261;5530;5532;5533;5534;5535;63928;815;816;817;818;23236;5330;5331;5332;11211;2535;7855;7976;8321;8322;8323;8324;8325;8326;7474;81029;1855;1856;1857;7481;4040;4041;6422;6423;6424;6425;51384;54361;7471;7472;7473;7475;7476;7477;7478;7479;7480;7482;7483;7484;80326;89780;ENSG00000240045;ENSG00000229621;ENSG00000227477;ENSG00000259153;ENSG00000231607;ENSG00000034063;ENSG00000261826;EN…
path:04310_3	11211;2535;7855;7976;8321;8322;8323;8324;8325;8326;5599;5601;5602;5879;5880;5881;387;23002;23500;1855;1856;1857;144165;166336;57216;81839;10297;324;85407;85409;8312;8313;2932;10023;23401;59343;1457;1459;1460;80319;ENSG00000260302;ENSG00000234456;ENSG00000257433;ENSG00000233237;ENSG00000240045;ENSG00000034063;ENSG00000225470;ENSG00000262228;ENSG00000221481;ENSG00000178947;ENSG00000229214;ENSG00000…
path:04310_4	23236;5330;5331;5332;11211;2535;7855;7976;8321;8322;8323;8324;8325;8326;7474;81029;5879;5880;5881;23002;23500;1855;1856;1857;144165;166336;57216;81839;7481;10297;324;85407;85409;8312;8313;2932;10023;23401;59343;1457;1459;1460;80319;4040;4041;6422;6423;6424;6425;51384;54361;7471;7472;7473;7475;7476;7477;7478;7479;7480;7482;7483;7484;80326;89780;ENSG00000185168;ENSG00000260302;ENSG00000234456;ENSG0…
path:04310_5	5599;5601;5602;5879;5880;5881;6093;9475;387;23002;23500;1855;1856;1857;ENSG00000262228;ENSG00000221481;ENSG00000178947;ENSG00000229214;ENSG00000214870;ENSG00000227533;ENSG00000230555;ENSG00000236008;ENSG00000247287;ENSG00000212694;ENSG00000247796;ENSG00000260396;ENSG00000258610;ENSG00000204666;ENSG00000189149;ENSG00000224137;ENSG00000250198;ENSG00000231574;ENSG00000237697;ENSG00000232721;ENSG0000…
path:04310_6	4316;5467;595;894;896;8061;3725;4609;1487;1488;64321;4089;51176;6932;6934;83439;1387;2033;8607;57680;56998;51701;122011;1452;23291;8945;6907;79718;90665;10297;324;8312;8313;1499;5566;5567;5568;5613;5663;2932;ENSG00000188185;ENSG00000258413;ENSG00000260977;ENSG00000180769;ENSG00000254802;ENSG00000234323;ENSG00000227375;ENSG00000224165;ENSG00000229956;ENSG00000229153;ENSG00000260899;ENSG00000224137…
path:04310_7	1855;1856;1857;51176;6932;6934;83439;8607;57680;56998;122011;1452;23291;8945;6907;79718;90665;10297;324;8312;8313;5515;5516;5518;5519;5525;5526;5527;5528;5529;1499;5566;5567;5568;5613;5663;2932;10023;23401;1454;ENSG00000245849;ENSG00000259504;ENSG00000228630;ENSG00000235590;ENSG00000188660;ENSG00000232956;ENSG00000104691;ENSG00000256061;ENSG00000261275;ENSG00000225783;ENSG00000224843;ENSG00000253…
path:04310_8	4316;5467;595;894;896;8061;3725;4609;1487;1488;64321;4089;51176;6932;6934;83439;1387;2033;8607;51701;6885;1499;ENSG00000188185;ENSG00000258413;ENSG00000260977;ENSG00000180769;ENSG00000254802;ENSG00000234323;ENSG00000227375;ENSG00000224165;ENSG00000229956;ENSG00000229153;ENSG00000260899;ENSG00000224137;ENSG00000261699;ENSG00000254717;ENSG00000234686;ENSG00000259889;ENSG00000233754;ENSG00000238198;…
path:04310_9	11211;2535;7855;7976;8321;8322;8323;8324;8325;8326;5879;5880;5881;23002;23500;1855;1856;1857;144165;166336;57216;81839;122011;1452;6907;79718;90665;10297;324;85407;85409;8312;8313;5515;5516;5518;5519;5525;5526;5527;5528;5529;1499;5566;5567;5568;5613;2932;10023;23401;59343;1457;1459;1460;80319;1454;ENSG00000260302;ENSG00000234456;ENSG00000257433;ENSG00000233237;ENSG00000240045;ENSG00000034063;ENSG…
path:04310_11	23236;5330;5331;5332;11211;2535;7855;7976;8321;8322;8323;8324;8325;8326;7474;81029;1855;1856;1857;7481;22943;27121;27123;4040;4041;6422;6423;6424;6425;51384;54361;7471;7472;7473;7475;7476;7477;7478;7479;7480;7482;7483;7484;80326;89780;ENSG00000185168;ENSG00000260302;ENSG00000234456;ENSG00000257433;ENSG00000233237;ENSG00000240045;ENSG00000034063;ENSG00000225470;ENSG00000224843;ENSG00000234883;ENSG…
path:04310_12	23236;5330;5331;5332;11211;2535;7855;7976;8321;8322;8323;8324;8325;8326;7474;81029;1855;1856;1857;7481;11197;9350;4040;4041;6422;6423;6424;6425;64840;51384;54361;7471;7472;7473;7475;7476;7477;7478;7479;7480;7482;7483;7484;80326;89780;ENSG00000185168;ENSG00000260302;ENSG00000234456;ENSG00000257433;ENSG00000233237;ENSG00000240045;ENSG00000034063;ENSG00000225470;ENSG00000224843;ENSG00000234883;ENSG0…
path:04320_1	2120;51513;2113;2114;5594;5595;5604;ENSG00000224342;ENSG00000226572;ENSG00000205056;ENSG00000235731;ENSG00000253619;ENSG00000246130;ENSG00000226031;ENSG00000237862;ENSG00000259840;ENSG00000223804;ENSG00000212766;ENSG00000235560;ENSG00000260482;ENSG00000182057;ENSG00000222041;ENSG00000240607;ENSG00000004142;ENSG00000227372;ENSG00000261728;ENSG00000262772;ENSG00000248663;ENSG00000236901;ENSG0000019…
path:04320_2	3845;6654;6655;2885;1956;ENSG00000229055;ENSG00000226237;ENSG00000260947;ENSG00000242474;ENSG00000228649;ENSG00000226487;ENSG00000250739;ENSG00000235831;ENSG00000229719;ENSG00000227012;ENSG00000237604;ENSG00000239454;ENSG00000254731;ENSG00000245648;ENSG00000249265;ENSG00000224711;ENSG00000260303;ENSG00000247796;ENSG00000254651;ENSG00000248767;ENSG00000233705;ENSG00000234177;ENSG00000236412;ENSG00…
path:04330_1	23385;51107;5663;5664;3065;3066;9541;1487;1488;9612;171558;3280;388585;11317;3516;22938;1387;2033;2648;8850;55534;84441;9794;6868;55851;113878;151636;1840;196403;23220;8650;9253;182;3714;4851;4853;4854;4855;1855;1856;1857;3955;4242;5986;10683;28514;54567;ENSG00000034063;ENSG00000225470;ENSG00000259354;ENSG00000224843;ENSG00000240707;ENSG00000235590;ENSG00000179818;ENSG00000185168;ENSG00000229214;…
path:04340_1	5727;8643;650;652;51384;54361;7471;7472;7473;7474;7475;7476;7477;7478;7479;7480;7481;7482;7483;7484;80326;81029;89780;7546;122011;1452;1453;1454;1455;1456;53944;2932;5566;5567;5568;5613;23291;8945;2735;2736;2737;6608;3549;50846;6469;ENSG00000203875;ENSG00000225783;ENSG00000244968;ENSG00000259362;ENSG00000240707;ENSG00000244459;ENSG00000260505;ENSG00000236039;ENSG00000260464;ENSG00000257381;ENSG00…
path:04340_2	5727;2735;2736;2737;51684;27148;51715;6608;3549;50846;6469;ENSG00000203875;ENSG00000236423;ENSG00000233746;ENSG00000188338;ENSG00000231363;ENSG00000232784;ENSG00000225855;ENSG00000152268;ENSG00000228271;ENSG00000258486;ENSG00000260852;ENSG00000226808;ENSG00000224843
path:04340_3	5727;2735;2736;2737;4036;6608;2619;64399;3549;50846;6469;ENSG00000203875;ENSG00000236423;ENSG00000233746;ENSG00000188338;ENSG00000231363;ENSG00000232784;ENSG00000225855;ENSG00000152268
path:04350_1	8454;9978;4089;4087;4088;4091;4092;5308;6667;1387;2033;1030;4609;7027;1874;1875;5933;3397;3398;3399;3400;90;9372;9765;6500;5594;5595;4086;4090;4093;7046;ENSG00000233864;ENSG00000236008;ENSG00000249628;ENSG00000232721;ENSG00000227533;ENSG00000236989;ENSG00000247287;ENSG00000214870;ENSG00000229956;ENSG00000256146;ENSG00000260101;ENSG00000246548;ENSG00000256417;ENSG00000237697;ENSG00000204934;ENSG00…
path:04350_2	92;93;4838;3624;3625;3626;83729;10468;10637;7044;7048;7040;7042;7043;1634;ENSG00000261098;ENSG00000238198;ENSG00000227375;ENSG00000247516;ENSG00000260565;ENSG00000258399;ENSG00000119596;ENSG00000196696;ENSG00000232607;ENSG00000188660;ENSG00000234883;ENSG00000224000;ENSG00000259134;ENSG00000260718;ENSG00000235824;ENSG00000251339;ENSG00000237856;ENSG00000248441;ENSG00000235054;ENSG00000185065;ENSG0…
path:04350_3	8454;9978;4089;4087;4088;4091;4092;5308;6667;1387;2033;7027;1874;1875;5933;3397;3398;3399;3400;90;9372;9765;6500;5594;5595;4086;4090;4093;57154;64750;7046;7124;3458;ENSG00000233864;ENSG00000236008;ENSG00000249628;ENSG00000232721;ENSG00000227533;ENSG00000236989;ENSG00000247287;ENSG00000214870;ENSG00000229956;ENSG00000256146;ENSG00000260101;ENSG00000246548;ENSG00000256417;ENSG00000237697;ENSG000002…
path:04350_4	6198;6199;5515;5516;5518;5519;387;57154;64750;7048;7040;7042;7043;ENSG00000260565;ENSG00000258399;ENSG00000119596;ENSG00000196696;ENSG00000232607;ENSG00000260505;ENSG00000226029;ENSG00000254333;ENSG00000260597;ENSG00000256982;ENSG00000231453;ENSG00000257883;ENSG00000249265;ENSG00000229180;ENSG00000260274;ENSG00000201750;ENSG00000200229;ENSG00000202364;ENSG00000199298;ENSG00000204934;ENSG000002604…
path:04350_5	5515;5516;5518;5519;6093;9475;387;57154;64750;7048;7040;7042;7043;ENSG00000260565;ENSG00000258399;ENSG00000119596;ENSG00000196696;ENSG00000232607;ENSG00000260604;ENSG00000226808;ENSG00000230920;ENSG00000233429;ENSG00000179406;ENSG00000253640;ENSG00000229692;ENSG00000257381;ENSG00000260505;ENSG00000226029;ENSG00000254333;ENSG00000260597;ENSG00000256982;ENSG00000231453;ENSG00000257883;ENSG000002492…
path:04350_6	4091;4092;5515;5516;5518;5519;387;57154;64750;7048;7046;7040;7042;7043;ENSG00000261311;ENSG00000223396;ENSG00000203875;ENSG00000204860;ENSG00000260565;ENSG00000258399;ENSG00000119596;ENSG00000196696;ENSG00000232607;ENSG00000260505;ENSG00000226029;ENSG00000254333;ENSG00000260597;ENSG00000256982;ENSG00000231453;ENSG00000257883;ENSG00000249265;ENSG00000229180;ENSG00000260274;ENSG00000201750;ENSG0000…
path:04350_7	4089;4087;4088;4091;4092;5308;6667;1387;2033;7027;1874;1875;5933;3397;3398;3399;3400;5594;5595;4086;4090;4093;57154;64750;7124;3458;657;658;ENSG00000236008;ENSG00000249628;ENSG00000232721;ENSG00000227533;ENSG00000236989;ENSG00000247287;ENSG00000214870;ENSG00000229956;ENSG00000256146;ENSG00000260101;ENSG00000246548;ENSG00000256417;ENSG00000237697;ENSG00000204934;ENSG00000248538;ENSG00000257762;ENS…
path:04350_8	4087;4088;4091;4092;4086;4090;4093;57154;64750;7048;7046;7124;3458;ENSG00000226808;ENSG00000188660;ENSG00000224843;ENSG00000177640;ENSG00000153363;ENSG00000261311;ENSG00000223396;ENSG00000203875;ENSG00000204860;ENSG00000259153;ENSG00000231607;ENSG00000256061;ENSG00000255242;ENSG00000259275;ENSG00000234883;ENSG00000222041;ENSG00000260565;ENSG00000204934;ENSG00000260432;ENSG00000236140;ENSG00000246…
path:04350_9	269;659;151449;268;353500;392255;650;652;653;654;655;656;8200;9241;8646;ENSG00000260432;ENSG00000236140;ENSG00000214851;ENSG00000260107;ENSG00000259834;ENSG00000247287;ENSG00000257742;ENSG00000237697;ENSG00000215447;ENSG00000237637;ENSG00000234828;ENSG00000231291;ENSG00000250198;ENSG00000214870;ENSG00000229956;ENSG00000246526;ENSG00000189149;ENSG00000260101;ENSG00000256417;ENSG00000236268;ENSG000…
path:04360_1	2770;2771;2773;7852;1947;1948;1949;5998;ENSG00000185168;ENSG00000229214;ENSG00000260837;ENSG00000248027;ENSG00000261455;ENSG00000232412;ENSG00000235158;ENSG00000231269;ENSG00000227477;ENSG00000249359;ENSG00000259153;ENSG00000236081;ENSG00000153363;ENSG00000251072;ENSG00000229692;ENSG00000231607;ENSG00000257381;ENSG00000256061;ENSG00000249082;ENSG00000203620;ENSG00000234233;ENSG00000160695;ENSG000…
path:04360_2	5594;5595;5747;3688;8482;ENSG00000227775;ENSG00000229645;ENSG00000237438;ENSG00000256061;ENSG00000235954;ENSG00000246863;ENSG00000242349;ENSG00000235280;ENSG00000240607;ENSG00000248693;ENSG00000203645;ENSG00000250739;ENSG00000229692
path:04360_3	5594;5595;5747;3688;3265;3845;4893;ENSG00000227775;ENSG00000229645;ENSG00000237438;ENSG00000256061;ENSG00000235954;ENSG00000246863;ENSG00000242349;ENSG00000235280;ENSG00000240607;ENSG00000248693;ENSG00000203645;ENSG00000250739;ENSG00000229692;ENSG00000234899;ENSG00000246130;ENSG00000246363;ENSG00000242474;ENSG00000228649;ENSG00000235831;ENSG00000228623;ENSG00000230002;ENSG00000215908;ENSG00000229…
path:04360_4	5879;5880;5881;22885;3983;84448;2534;10298;5058;5062;5063;56924;57144;25791;1969;2041;2042;2043;2044;2045;2046;285220;23654;5364;5365;5361;5362;55558;1020;ENSG00000260539;ENSG00000234686;ENSG00000234883;ENSG00000174083;ENSG00000216011;ENSG00000226572;ENSG00000235590;ENSG00000034063;ENSG00000246022;ENSG00000240875;ENSG00000249167;ENSG00000242349;ENSG00000214548;ENSG00000224843;ENSG00000231842;ENSG…
path:04360_5	1630;10725;4772;4773;4775;4776;11261;5530;5532;5533;5534;5535;63928;387;9423;ENSG00000261615;ENSG00000260302;ENSG00000261795;ENSG00000224843;ENSG00000226572;ENSG00000234456;ENSG00000227912;ENSG00000196421;ENSG00000240045;ENSG00000229621;ENSG00000227477;ENSG00000259153;ENSG00000231607;ENSG00000034063;ENSG00000260505;ENSG00000226029;ENSG00000254333;ENSG00000260597;ENSG00000256982;ENSG00000231453;EN…
path:04360_7	9353;6585;998;64221;6091;6092;23380;57522;9901;ENSG00000100181;ENSG00000261088;ENSG00000241933;ENSG00000257883;ENSG00000262686;ENSG00000260682;ENSG00000254333;ENSG00000175699;ENSG00000260077;ENSG00000259820;ENSG00000235831;ENSG00000249082;ENSG00000242808;ENSG00000249896;ENSG00000251611;ENSG00000248223;ENSG00000225783;ENSG00000244968;ENSG00000160336;ENSG00000126749;ENSG00000206337;ENSG00000234741;…
path:04360_8	5879;5880;5881;2534;25791;5921;25;1969;2041;2042;2043;2044;2045;2046;285220;1942;1943;1944;1945;1946;ENSG00000260539;ENSG00000234686;ENSG00000234883;ENSG00000174083;ENSG00000216011;ENSG00000214915;ENSG00000230131;ENSG00000237438;ENSG00000234456;ENSG00000258933;ENSG00000204466;ENSG00000225783;ENSG00000260852;ENSG00000231842;ENSG00000245910;ENSG00000231439;ENSG00000224843;ENSG00000223768;ENSG000002…
path:04360_9	5879;5880;5881;22885;3983;84448;2534;10298;5058;5062;5063;56924;57144;25791;29984;27289;23654;5364;5365;5361;5362;55558;1020;2242;ENSG00000260539;ENSG00000234686;ENSG00000234883;ENSG00000174083;ENSG00000216011;ENSG00000226572;ENSG00000235590;ENSG00000034063;ENSG00000246022;ENSG00000240875;ENSG00000249167;ENSG00000242349;ENSG00000214548;ENSG00000224843;ENSG00000185168;ENSG00000229214;ENSG000002622…
path:04360_10	5879;5880;5881;22885;3983;84448;998;10298;5058;5062;5063;56924;57144;387;25791;1969;2041;2042;2043;2044;2045;2046;285220;23365;23654;5364;5365;5361;5362;55558;ENSG00000260539;ENSG00000234686;ENSG00000234883;ENSG00000174083;ENSG00000216011;ENSG00000100181;ENSG00000261088;ENSG00000241933;ENSG00000257883;ENSG00000262686;ENSG00000260682;ENSG00000254333;ENSG00000175699;ENSG00000260077;ENSG00000259820;…
path:04360_11	5879;5880;5881;998;10298;5058;5062;5063;56924;57144;387;25791;1969;2041;2042;2043;2044;2045;2046;285220;23380;57522;9901;ENSG00000260539;ENSG00000234686;ENSG00000234883;ENSG00000174083;ENSG00000216011;ENSG00000100181;ENSG00000261088;ENSG00000241933;ENSG00000257883;ENSG00000262686;ENSG00000260682;ENSG00000254333;ENSG00000175699;ENSG00000260077;ENSG00000259820;ENSG00000235831;ENSG00000249082;ENSG00…
path:04360_12	5879;5880;5881;1630;998;6093;9475;387;25791;1969;2041;2042;2043;2044;2045;2046;285220;23365;23654;5364;5365;ENSG00000260539;ENSG00000234686;ENSG00000234883;ENSG00000174083;ENSG00000216011;ENSG00000100181;ENSG00000261088;ENSG00000241933;ENSG00000257883;ENSG00000262686;ENSG00000260682;ENSG00000254333;ENSG00000175699;ENSG00000260077;ENSG00000259820;ENSG00000235831;ENSG00000249082;ENSG00000242808;ENS…
path:04360_13	5879;5880;5881;22885;3983;84448;998;10298;5058;5062;5063;56924;57144;25791;3984;3985;23654;5364;5365;5361;5362;55558;ENSG00000260539;ENSG00000234686;ENSG00000234883;ENSG00000174083;ENSG00000216011;ENSG00000100181;ENSG00000261088;ENSG00000241933;ENSG00000257883;ENSG00000262686;ENSG00000260682;ENSG00000254333;ENSG00000175699;ENSG00000260077;ENSG00000259820;ENSG00000235831;ENSG00000249082;ENSG000002…
path:04360_14	5879;5880;5881;2534;1808;1942;1943;1944;1945;1946;29984;27289;5361;5362;55558;1020;2242;ENSG00000260539;ENSG00000234686;ENSG00000234883;ENSG00000174083;ENSG00000216011;ENSG00000232931;ENSG00000235897;ENSG00000185186;ENSG00000234456;ENSG00000244459;ENSG00000254911;ENSG00000224843
path:04360_15	2534;1808;5361;5362;55558;1020;2242;2932;ENSG00000232931;ENSG00000235897;ENSG00000185186;ENSG00000224843;ENSG00000260455;ENSG00000245910;ENSG00000231439
path:04360_16	25791;5921;25;1969;2041;2042;2043;2044;2045;2046;285220;2047;2048;2049;2050;2051;1942;1943;1944;1945;1946;3265;3845;4893;ENSG00000214915;ENSG00000230131;ENSG00000237438;ENSG00000234456;ENSG00000258933;ENSG00000204466;ENSG00000225783;ENSG00000260852;ENSG00000231842;ENSG00000245910;ENSG00000231439;ENSG00000224843;ENSG00000223768;ENSG00000235106;ENSG00000235590;ENSG00000196972;ENSG00000175701;ENSG00…
path:04360_17	5594;5595;5747;5921;3265;3845;4893;ENSG00000227775;ENSG00000229645;ENSG00000237438;ENSG00000256061;ENSG00000235954;ENSG00000246863;ENSG00000242349;ENSG00000235280;ENSG00000240607;ENSG00000214915;ENSG00000230131;ENSG00000234456;ENSG00000234899;ENSG00000246130;ENSG00000246363;ENSG00000242474;ENSG00000228649;ENSG00000235831;ENSG00000228623;ENSG00000230002;ENSG00000215908;ENSG00000229055;ENSG00000226…
path:04360_18	1630;11261;5530;5532;5533;5534;5535;63928;387;137970;219699;8633;90249;9423;ENSG00000240045;ENSG00000229621;ENSG00000227477;ENSG00000259153;ENSG00000231607;ENSG00000034063;ENSG00000260505;ENSG00000226029;ENSG00000254333;ENSG00000260597;ENSG00000256982;ENSG00000231453;ENSG00000257883;ENSG00000249265;ENSG00000229180;ENSG00000260274;ENSG00000201750;ENSG00000200229;ENSG00000202364;ENSG00000199298
path:04360_19	5921;25;1969;2041;2042;2043;2044;2045;2046;285220;1947;1948;1949;2047;2048;2049;2050;2051;3265;3845;4893;ENSG00000214915;ENSG00000230131;ENSG00000237438;ENSG00000234456;ENSG00000258933;ENSG00000204466;ENSG00000225783;ENSG00000260852;ENSG00000231842;ENSG00000245910;ENSG00000231439;ENSG00000224843;ENSG00000223768;ENSG00000235106;ENSG00000235590;ENSG00000229692;ENSG00000257381;ENSG00000260565;ENSG00…
path:04360_20	5747;3688;8482;10154;ENSG00000246863;ENSG00000242349;ENSG00000235280;ENSG00000240607;ENSG00000248693;ENSG00000203645;ENSG00000250739;ENSG00000229692
path:04360_21	5879;5880;5881;998;10298;5058;5062;5063;56924;57144;3984;3985;1072;1073;ENSG00000260539;ENSG00000234686;ENSG00000234883;ENSG00000174083;ENSG00000216011;ENSG00000100181;ENSG00000261088;ENSG00000241933;ENSG00000257883;ENSG00000262686;ENSG00000260682;ENSG00000254333;ENSG00000175699;ENSG00000260077;ENSG00000259820;ENSG00000235831;ENSG00000249082;ENSG00000242808;ENSG00000249896;ENSG00000251611;ENSG000…
path:04360_22	5879;5880;5881;22885;3983;84448;10298;5058;5062;5063;56924;57144;387;25791;23365;23654;5364;5365;5361;5362;55558;10505;10507;10509;54910;57715;64218;ENSG00000260539;ENSG00000234686;ENSG00000234883;ENSG00000174083;ENSG00000216011;ENSG00000226572;ENSG00000235590;ENSG00000034063;ENSG00000246022;ENSG00000240875;ENSG00000249167;ENSG00000242349;ENSG00000214548;ENSG00000224843;ENSG00000260505;ENSG000002…
path:04360_23	10371;10512;223117;56920;6405;7869;9723;8829;3897;ENSG00000259354;ENSG00000185168;ENSG00000229214;ENSG00000241631;ENSG00000260565
path:04370_1	998;3791;5335;5336;100137049;123745;255189;283748;5321;8605;8681;11261;5530;5532;5533;5534;5535;63928;23533;5290;5291;5293;5294;5295;5296;8503;5578;5579;5582;5747;5829;9047;6714;ENSG00000100181;ENSG00000261088;ENSG00000241933;ENSG00000257883;ENSG00000262686;ENSG00000260682;ENSG00000254333;ENSG00000175699;ENSG00000260077;ENSG00000259820;ENSG00000235831;ENSG00000249082;ENSG00000242808;ENSG000002498…
path:04370_2	998;3791;5335;5336;23533;5290;5291;5293;5294;5295;5296;8503;5747;1432;5600;5603;6300;5829;9047;6714;ENSG00000100181;ENSG00000261088;ENSG00000241933;ENSG00000257883;ENSG00000262686;ENSG00000260682;ENSG00000254333;ENSG00000175699;ENSG00000260077;ENSG00000259820;ENSG00000235831;ENSG00000249082;ENSG00000242808;ENSG00000249896;ENSG00000251611;ENSG00000248223;ENSG00000225783;ENSG00000244968;ENSG0000016…
path:04370_3	3791;5335;5336;56848;8877;100137049;123745;255189;283748;5321;8605;8681;11261;5530;5532;5533;5534;5535;63928;10725;4772;4773;4775;4776;5578;5579;5582;9047;5594;5595;5894;ENSG00000104691;ENSG00000235590;ENSG00000146666;ENSG00000231607;ENSG00000240045;ENSG00000229621;ENSG00000227477;ENSG00000259153;ENSG00000034063;ENSG00000261615;ENSG00000260302;ENSG00000261795;ENSG00000224843;ENSG00000226572;ENSG0…
path:04370_4	5335;5336;56848;8877;100137049;123745;255189;283748;5321;8605;8681;11261;5530;5532;5533;5534;5535;63928;5578;5579;5582;5594;5595;5604;5605;5894;3265;3845;4893;ENSG00000235590;ENSG00000146666;ENSG00000231607;ENSG00000240045;ENSG00000229621;ENSG00000227477;ENSG00000259153;ENSG00000034063;ENSG00000227775;ENSG00000229645;ENSG00000237438;ENSG00000256061;ENSG00000235954;ENSG00000225210;ENSG00000259854;…
path:04370_5	5335;5336;5743;100137049;123745;255189;283748;5321;8605;8681;11261;5530;5532;5533;5534;5535;63928;10725;4772;4773;4775;4776;5578;5579;5582;ENSG00000235590;ENSG00000231842;ENSG00000236719;ENSG00000188185;ENSG00000229495;ENSG00000224711;ENSG00000236989;ENSG00000245910;ENSG00000231439;ENSG00000255717;ENSG00000224843;ENSG00000146666;ENSG00000231607;ENSG00000240045;ENSG00000229621;ENSG00000227477;ENSG…
path:04370_6	998;3315;7867;9261;1432;5600;5603;6300;ENSG00000100181;ENSG00000261088;ENSG00000241933;ENSG00000257883;ENSG00000262686;ENSG00000260682;ENSG00000254333;ENSG00000175699;ENSG00000260077;ENSG00000259820;ENSG00000235831;ENSG00000249082;ENSG00000242808;ENSG00000249896;ENSG00000251611;ENSG00000248223;ENSG00000225783;ENSG00000244968;ENSG00000160336;ENSG00000126749;ENSG00000206337;ENSG00000234741;ENSG0000…
path:04370_7	998;3791;5335;5336;10000;207;208;23533;5290;5291;5293;5294;5295;5296;8503;5747;5829;9047;6714;5879;5880;5881;ENSG00000100181;ENSG00000261088;ENSG00000241933;ENSG00000257883;ENSG00000262686;ENSG00000260682;ENSG00000254333;ENSG00000175699;ENSG00000260077;ENSG00000259820;ENSG00000235831;ENSG00000249082;ENSG00000242808;ENSG00000249896;ENSG00000251611;ENSG00000248223;ENSG00000225783;ENSG00000244968;EN…
path:04370_8	3791;10000;207;208;23533;5290;5291;5293;5294;5295;5296;8503;6714;842;572;5879;5880;5881;ENSG00000104691;ENSG00000260539;ENSG00000260565;ENSG00000258399;ENSG00000119596;ENSG00000196696;ENSG00000257381;ENSG00000232607;ENSG00000242996;ENSG00000203645;ENSG00000231977;ENSG00000247708;ENSG00000233237;ENSG00000240256;ENSG00000215417;ENSG00000234912;ENSG00000227912;ENSG00000204860;ENSG00000233429;ENSG000…
path:04380_1	1436;1435;2534;3932;23533;5290;5291;5293;5294;5295;5296;8503;10000;207;208;2885;ENSG00000259354;ENSG00000225439;ENSG00000175701;ENSG00000218510;ENSG00000233429;ENSG00000231607;ENSG00000261275;ENSG00000249348;ENSG00000225783;ENSG00000262228;ENSG00000188338;ENSG00000260539;ENSG00000260565;ENSG00000258399;ENSG00000119596;ENSG00000196696;ENSG00000257381;ENSG00000232607;ENSG00000242996;ENSG00000203645…
path:04380_2	7186;7189;8792;8600;4982;2209;2212;2213;2214;2215;9103;7305;695;7006;ENSG00000261087;ENSG00000251615;ENSG00000244300;ENSG00000260597;ENSG00000215866;ENSG00000229495;ENSG00000257883;ENSG00000229180;ENSG00000260695;ENSG00000228262;ENSG00000248441;ENSG00000160336;ENSG00000233016;ENSG00000214407;ENSG00000177640;ENSG00000153363;ENSG00000223396;ENSG00000260852
path:04380_3	7186;7189;8792;8600;1540;9846;9020;6885;10454;23118;6772;2534;3932;3554;2209;2212;2213;2214;2215;9103;7305;695;7006;5336;7132;2274;8878;5879;ENSG00000261087;ENSG00000251615;ENSG00000244300;ENSG00000260597;ENSG00000215866;ENSG00000229495;ENSG00000257883;ENSG00000229180;ENSG00000260695;ENSG00000228262;ENSG00000248441;ENSG00000160336;ENSG00000233016;ENSG00000214407;ENSG00000177640;ENSG00000153363;EN…
path:04380_4	7186;7189;8792;1540;9846;9020;1147;6885;10454;23118;6772;2534;3932;3554;7132;2274;8878;5879;ENSG00000261087;ENSG00000251615;ENSG00000244300;ENSG00000260597;ENSG00000215866;ENSG00000229495;ENSG00000257883;ENSG00000229180;ENSG00000260695;ENSG00000228262;ENSG00000248441;ENSG00000160336;ENSG00000233016;ENSG00000236922;ENSG00000261452;ENSG00000245156;ENSG00000160695;ENSG00000196668;ENSG00000240045;ENS…
path:04380_5	7186;7189;9020;1147;4791;5971;ENSG00000261087;ENSG00000251615;ENSG00000244300;ENSG00000260597;ENSG00000215866;ENSG00000229495;ENSG00000257883;ENSG00000229180;ENSG00000260695;ENSG00000228262;ENSG00000248441;ENSG00000160336;ENSG00000233016;ENSG00000240045;ENSG00000234781;ENSG00000229153;ENSG00000250658;ENSG00000188185;ENSG00000233304;ENSG00000256558;ENSG00000254802;ENSG00000234323;ENSG00000238198;E…
path:04380_6	3551;4792;4790;5970;6885;ENSG00000231177;ENSG00000230523;ENSG00000237647;ENSG00000236901;ENSG00000185186;ENSG00000261087;ENSG00000235731;ENSG00000259457;ENSG00000251615;ENSG00000215866;ENSG00000229495;ENSG00000236824;ENSG00000244300;ENSG00000239454;ENSG00000259731;ENSG00000260597;ENSG00000227012;ENSG00000257883;ENSG00000203620;ENSG00000226487;ENSG00000160336;ENSG00000233016;ENSG00000224032;ENSG00…
path:04380_7	7186;7189;8792;1540;9846;9020;3551;6885;10454;23118;5608;5604;6772;2534;3932;3554;7132;2274;8878;5609;5879;ENSG00000261087;ENSG00000251615;ENSG00000244300;ENSG00000260597;ENSG00000215866;ENSG00000229495;ENSG00000257883;ENSG00000229180;ENSG00000260695;ENSG00000228262;ENSG00000248441;ENSG00000160336;ENSG00000233016;ENSG00000236922;ENSG00000261452;ENSG00000245156;ENSG00000160695;ENSG00000196668;ENSG…
path:04380_8	7186;7189;3551;6885;5608;5604;5599;5601;5602;1432;5600;5603;6300;6772;5609;ENSG00000261087;ENSG00000251615;ENSG00000244300;ENSG00000260597;ENSG00000215866;ENSG00000229495;ENSG00000257883;ENSG00000229180;ENSG00000260695;ENSG00000228262;ENSG00000248441;ENSG00000160336;ENSG00000233016;ENSG00000231177;ENSG00000230523;ENSG00000237647;ENSG00000236901;ENSG00000185186;ENSG00000259834;ENSG00000235106;ENSG…
path:04380_9	6885;5608;5599;5601;5602;1432;5600;5603;6300;10379;2353;2354;2355;3725;3726;3727;8061;5609;ENSG00000259834;ENSG00000235106;ENSG00000034063;ENSG00000225470;ENSG00000262228;ENSG00000221481;ENSG00000178947;ENSG00000229214;ENSG00000214870;ENSG00000227533;ENSG00000230555;ENSG00000236008;ENSG00000247287;ENSG00000212694;ENSG00000247796;ENSG00000260396;ENSG00000258610;ENSG00000204666;ENSG00000189149;ENSG…
path:04380_10	3456;3454;3455;3716;7297;6772;6773;8651;9021;ENSG00000246090;ENSG00000248596;ENSG00000260054;ENSG00000239454;ENSG00000245468;ENSG00000261177;ENSG00000246548;ENSG00000261348;ENSG00000226752;ENSG00000259153;ENSG00000251339;ENSG00000245910;ENSG00000231439;ENSG00000239002;ENSG00000196972;ENSG00000175701;ENSG00000240045;ENSG00000235590;ENSG00000233864;ENSG00000260432;ENSG00000236140;ENSG00000260107;EN…
path:04380_11	7186;7189;8792;1540;9846;9020;6885;10454;23118;3716;7297;6772;10379;2534;3932;3554;3459;3460;7132;2274;8878;5879;ENSG00000261087;ENSG00000251615;ENSG00000244300;ENSG00000260597;ENSG00000215866;ENSG00000229495;ENSG00000257883;ENSG00000229180;ENSG00000260695;ENSG00000228262;ENSG00000248441;ENSG00000160336;ENSG00000233016;ENSG00000236922;ENSG00000261452;ENSG00000245156;ENSG00000160695;ENSG0000019666…
path:04380_12	7186;7189;3454;3455;3716;7297;6772;6773;10379;3459;3460;8651;9021;ENSG00000261087;ENSG00000251615;ENSG00000244300;ENSG00000260597;ENSG00000215866;ENSG00000229495;ENSG00000257883;ENSG00000229180;ENSG00000260695;ENSG00000228262;ENSG00000248441;ENSG00000160336;ENSG00000233016;ENSG00000196972;ENSG00000175701;ENSG00000240045;ENSG00000239002;ENSG00000235590;ENSG00000233864;ENSG00000226808;ENSG000002248…
path:04380_13	7186;7189;6885;5608;5599;5601;5602;1432;5600;5603;6300;6772;10379;2353;5609;ENSG00000261087;ENSG00000251615;ENSG00000244300;ENSG00000260597;ENSG00000215866;ENSG00000229495;ENSG00000257883;ENSG00000229180;ENSG00000260695;ENSG00000228262;ENSG00000248441;ENSG00000160336;ENSG00000233016;ENSG00000259834;ENSG00000235106;ENSG00000034063;ENSG00000225470;ENSG00000262228;ENSG00000221481;ENSG00000178947;ENS…
path:04380_14	1436;7186;7189;2534;3932;23533;5290;5291;5293;5294;5295;5296;8503;10000;207;208;ENSG00000261087;ENSG00000251615;ENSG00000244300;ENSG00000260597;ENSG00000215866;ENSG00000229495;ENSG00000257883;ENSG00000229180;ENSG00000260695;ENSG00000228262;ENSG00000248441;ENSG00000160336;ENSG00000233016;ENSG00000233429;ENSG00000231607;ENSG00000261275;ENSG00000249348;ENSG00000225783;ENSG00000262228;ENSG00000188338…
path:04380_15	7186;7189;8792;1540;9846;9020;6885;10454;23118;6772;2534;3932;3552;3553;3554;7132;2274;8878;5879;ENSG00000261087;ENSG00000251615;ENSG00000244300;ENSG00000260597;ENSG00000215866;ENSG00000229495;ENSG00000257883;ENSG00000229180;ENSG00000260695;ENSG00000228262;ENSG00000248441;ENSG00000160336;ENSG00000233016;ENSG00000236922;ENSG00000261452;ENSG00000245156;ENSG00000160695;ENSG00000196668;ENSG0000025983…
path:04380_16	7186;7189;3716;7297;6772;10379;3458;3459;3460;ENSG00000261087;ENSG00000251615;ENSG00000244300;ENSG00000260597;ENSG00000215866;ENSG00000229495;ENSG00000257883;ENSG00000229180;ENSG00000260695;ENSG00000228262;ENSG00000248441;ENSG00000160336;ENSG00000233016;ENSG00000196972;ENSG00000175701;ENSG00000240045;ENSG00000239002;ENSG00000235590;ENSG00000260565;ENSG00000258399;ENSG00000119596;ENSG00000196696;E…
path:04380_17	7186;7189;8792;8600;9846;2209;2212;2213;2214;2215;9103;7305;695;7006;6850;29760;3937;5336;ENSG00000261087;ENSG00000251615;ENSG00000244300;ENSG00000260597;ENSG00000215866;ENSG00000229495;ENSG00000257883;ENSG00000229180;ENSG00000260695;ENSG00000228262;ENSG00000248441;ENSG00000160336;ENSG00000233016;ENSG00000214407;ENSG00000177640;ENSG00000153363;ENSG00000223396;ENSG00000260852
path:04380_18	8792;2209;2212;2213;2214;2215;9103;7305;695;7006;6850;29760;3937;5336;10288;10859;10990;11006;11024;11025;11026;11027;126014;23547;79168;10326;140885;54209;55423;ENSG00000261087;ENSG00000223396;ENSG00000260852
path:04380_19	7186;7189;8792;9846;695;7006;6850;29760;3937;5336;11261;5530;5532;5533;5534;5535;63928;814;ENSG00000261087;ENSG00000251615;ENSG00000244300;ENSG00000260597;ENSG00000215866;ENSG00000229495;ENSG00000257883;ENSG00000229180;ENSG00000260695;ENSG00000228262;ENSG00000248441;ENSG00000160336;ENSG00000233016;ENSG00000223396;ENSG00000260852;ENSG00000240045;ENSG00000229621;ENSG00000227477;ENSG00000259153;ENSG…
path:04380_20	9846;695;7006;29760;3937;5336;11261;5530;5532;5533;5534;5535;63928;814;1385;ENSG00000261087;ENSG00000223396;ENSG00000260852;ENSG00000240045;ENSG00000229621;ENSG00000227477;ENSG00000259153;ENSG00000231607;ENSG00000034063;ENSG00000236834;ENSG00000227297;ENSG00000227634;ENSG00000204466;ENSG00000160695;ENSG00000196668
path:04380_21	7186;7189;8792;1540;9846;9020;6885;10454;23118;6772;2534;3932;3554;7124;7132;2274;8878;5879;ENSG00000261087;ENSG00000251615;ENSG00000244300;ENSG00000260597;ENSG00000215866;ENSG00000229495;ENSG00000257883;ENSG00000229180;ENSG00000260695;ENSG00000228262;ENSG00000248441;ENSG00000160336;ENSG00000233016;ENSG00000236922;ENSG00000261452;ENSG00000245156;ENSG00000160695;ENSG00000196668;ENSG00000259834;ENS…
path:04380_22	7040;7042;7046;7048;ENSG00000244459;ENSG00000261615;ENSG00000229645;ENSG00000240219;ENSG00000250658;ENSG00000226572;ENSG00000235590;ENSG00000188660;ENSG00000232956;ENSG00000260303;ENSG00000257762;ENSG00000225535;ENSG00000235703;ENSG00000206872;ENSG00000147676;ENSG00000204934;ENSG00000260432;ENSG00000236140;ENSG00000246526;ENSG00000251387;ENSG00000232721;ENSG00000247287;ENSG00000224050;ENSG0000023…
path:04380_23	1436;1435;23533;5290;5291;5293;5294;5295;5296;8503;2885;5594;5595;ENSG00000259354;ENSG00000225439;ENSG00000175701;ENSG00000218510;ENSG00000233429;ENSG00000231607;ENSG00000261275;ENSG00000249348;ENSG00000225783;ENSG00000262228;ENSG00000188338;ENSG00000258486;ENSG00000197332;ENSG00000260852;ENSG00000227775;ENSG00000229645;ENSG00000237438;ENSG00000256061;ENSG00000235954
path:04380_24	7186;7189;8792;1540;9846;9020;6885;10454;23118;6772;2534;3932;3554;7132;2274;8878;5879;1535;1536;27035;4688;4689;50508;653361;ENSG00000261087;ENSG00000251615;ENSG00000244300;ENSG00000260597;ENSG00000215866;ENSG00000229495;ENSG00000257883;ENSG00000229180;ENSG00000260695;ENSG00000228262;ENSG00000248441;ENSG00000160336;ENSG00000233016;ENSG00000236922;ENSG00000261452;ENSG00000245156;ENSG00000160695;E…
path:04510_1	3688;3690;3691;3693;3694;3695;3696;22801;3655;3672;3673;3674;3675;3676;3678;3679;3680;3685;8515;8516;2316;2317;2318;29780;55742;64098;3611;7414;7408;7094;83660;7791;81;87;88;89;5747;5829;5578;5579;5582;6714;10319;1101;1277;1278;1280;1281;1282;1284;1285;1286;1287;1288;1289;1290;1291;1292;1293;1301;1302;1311;131873;22798;2335;255631;284217;3371;3381;3908;3909;3910;3911;3912;3913;3914;3915;3918;5050…
path:04510_2	998;340156;4638;85366;91807;103910;10398;10627;29895;4633;4636;58498;93408;1729;4659;5499;5500;5501;6093;9475;29780;55742;64098;7414;7408;7791;5829;10298;5058;5062;5063;56924;57144;5879;5880;5881;60;71;ENSG00000100181;ENSG00000261088;ENSG00000241933;ENSG00000257883;ENSG00000262686;ENSG00000260682;ENSG00000254333;ENSG00000175699;ENSG00000260077;ENSG00000259820;ENSG00000235831;ENSG00000249082;ENSG0…
path:04510_3	998;340156;4638;85366;91807;103910;10398;10627;29895;4633;4636;58498;93408;1729;4659;5499;5500;5501;6093;9475;29780;55742;64098;7414;7408;7791;5829;387;5879;5880;5881;60;71;ENSG00000100181;ENSG00000261088;ENSG00000241933;ENSG00000257883;ENSG00000262686;ENSG00000260682;ENSG00000254333;ENSG00000175699;ENSG00000260077;ENSG00000259820;ENSG00000235831;ENSG00000249082;ENSG00000242808;ENSG00000249896;EN…
path:04510_4	3688;3690;3691;3693;3694;3695;3696;22801;3655;3672;3673;3674;3675;3676;3678;3679;3680;3685;8515;8516;998;103910;10398;10627;29895;4633;4636;58498;93408;1729;29780;55742;64098;3611;7414;7408;7094;83660;7791;81;87;88;89;5747;5829;1398;1399;5879;5880;5881;60;71;ENSG00000248693;ENSG00000203645;ENSG00000250739;ENSG00000229692;ENSG00000260303;ENSG00000236824;ENSG00000231607;ENSG00000233864;ENSG00000259…
path:04510_5	3688;3690;3691;3693;3694;3695;3696;22801;3655;3672;3673;3674;3675;3676;3678;3679;3680;3685;8515;8516;998;10000;207;208;5170;29780;55742;64098;3611;5728;23533;5290;5291;5293;5294;5295;5296;8503;5747;5829;1398;1399;1793;5879;5880;5881;10451;7409;7410;60;71;ENSG00000248693;ENSG00000203645;ENSG00000250739;ENSG00000229692;ENSG00000260303;ENSG00000236824;ENSG00000231607;ENSG00000233864;ENSG00000259354;…
path:04510_6	10000;207;208;5170;29780;55742;64098;3611;5728;23533;5290;5291;5293;5294;5295;5296;8503;5747;5829;3265;1956;2064;2321;2324;3480;3791;4233;5156;5159;5879;5880;5881;10451;7409;7410;2932;ENSG00000260539;ENSG00000260565;ENSG00000258399;ENSG00000119596;ENSG00000196696;ENSG00000257381;ENSG00000232607;ENSG00000242996;ENSG00000203645;ENSG00000231977;ENSG00000247708;ENSG00000233237;ENSG00000240256;ENSG000…
path:04510_7	3688;3690;3691;3693;3694;3695;3696;10000;207;208;5170;29780;55742;64098;3611;5728;23533;5290;5291;5293;5294;5295;5296;8503;5747;824;5829;5578;5579;5582;6714;5923;3265;2885;1956;2064;2321;2324;3480;3791;4233;5156;5159;25759;399694;53358;6464;9564;10451;7409;7410;ENSG00000248693;ENSG00000203645;ENSG00000250739;ENSG00000229692;ENSG00000260303;ENSG00000236824;ENSG00000231607;ENSG00000233864;ENSG00000…
path:04510_8	3688;3690;3691;3693;3694;3695;3696;22801;3655;3672;3673;3674;3675;3676;3678;3679;3680;3685;8515;8516;2316;2317;2318;29780;55742;64098;3611;7408;5728;23533;5290;5291;5293;5294;5295;5296;8503;7094;83660;81;87;88;89;5747;824;5829;5578;5579;5582;6714;5923;10319;1101;1277;1278;1280;1281;1282;1284;1285;1286;1287;1288;1289;1290;1291;1292;1293;1301;1302;1311;131873;22798;2335;255631;284217;3371;3381;3908…
path:04510_9	3688;3690;3691;3693;3694;3695;3696;22801;3655;3672;3673;3674;3675;3676;3678;3679;3680;3685;8515;8516;2316;2317;2318;29780;55742;64098;3611;7414;7408;7094;83660;81;87;88;89;5747;824;5829;5578;5579;5582;6714;10319;1101;1277;1278;1280;1281;1282;1284;1285;1286;1287;1288;1289;1290;1291;1292;1293;1301;1302;1311;131873;22798;2335;255631;284217;3371;3381;3908;3909;3910;3911;3912;3913;3914;3915;3918;50509…
path:04510_10	3688;3690;3691;3693;3694;3695;3696;2316;2317;2318;29780;55742;64098;7408;5728;23533;5290;5291;5293;5294;5295;5296;8503;7094;83660;81;87;88;89;5747;824;5829;2909;394;5578;5579;5582;6714;5923;10319;1101;1277;1278;1280;1281;1282;1284;1285;1286;1287;1288;1289;1290;1291;1292;1293;1301;1302;1311;131873;22798;2335;255631;284217;3371;3381;3908;3909;3910;3911;3912;3913;3914;3915;3918;50509;5649;63923;6696…
path:04510_11	103910;10398;10627;29895;4633;4636;58498;93408;1729;4659;5499;5500;5501;6093;9475;29780;55742;64098;7408;5829;2909;394;387;5923;60;71;ENSG00000233864;ENSG00000231607;ENSG00000260604;ENSG00000226808;ENSG00000230920;ENSG00000233429;ENSG00000179406;ENSG00000253640;ENSG00000229692;ENSG00000257381;ENSG00000185168;ENSG00000229214;ENSG00000240607;ENSG00000236709;ENSG00000260505;ENSG00000226029;ENSG00000…
path:04510_12	3688;3690;3691;3693;3694;3695;3696;2316;2317;2318;29780;55742;64098;7408;5728;23533;5290;5291;5293;5294;5295;5296;8503;7094;83660;81;87;88;89;5747;824;5829;5578;5579;5582;6714;2534;5923;10319;1101;1277;1278;1280;1281;1282;1284;1285;1286;1287;1288;1289;1290;1291;1292;1293;1301;1302;1311;131873;22798;2335;255631;284217;3371;3381;3908;3909;3910;3911;3912;3913;3914;3915;3918;50509;5649;63923;6696;705…
path:04510_13	329;330;331;596;2002;5594;5595;595;894;896;5604;ENSG00000257433;ENSG00000233237;ENSG00000240707;ENSG00000235590;ENSG00000230002;ENSG00000228623;ENSG00000104691;ENSG00000215908;ENSG00000247516;ENSG00000260415;ENSG00000260977;ENSG00000238198;ENSG00000241449;ENSG00000249356;ENSG00000245080;ENSG00000237737;ENSG00000226296;ENSG00000237298;ENSG00000227375;ENSG00000254717;ENSG00000246350;ENSG00000225561…
path:04510_14	998;340156;4638;85366;91807;572;5594;5595;5604;673;5894;3265;10298;5058;5062;5063;56924;57144;5879;5880;5881;ENSG00000100181;ENSG00000261088;ENSG00000241933;ENSG00000257883;ENSG00000262686;ENSG00000260682;ENSG00000254333;ENSG00000175699;ENSG00000260077;ENSG00000259820;ENSG00000235831;ENSG00000249082;ENSG00000242808;ENSG00000249896;ENSG00000251611;ENSG00000248223;ENSG00000225783;ENSG00000244968;EN…
path:04510_15	329;330;331;2002;5594;5595;595;894;896;3725;1499;ENSG00000257433;ENSG00000233237;ENSG00000240707;ENSG00000235590;ENSG00000230002;ENSG00000228623;ENSG00000104691;ENSG00000215908;ENSG00000226674;ENSG00000240045;ENSG00000229621;ENSG00000253802;ENSG00000227775;ENSG00000229645;ENSG00000237438;ENSG00000256061;ENSG00000235954;ENSG00000188185;ENSG00000258413;ENSG00000260977;ENSG00000180769;ENSG0000025480…
path:04510_16	998;340156;4638;85366;91807;103910;10398;10627;29895;4633;4636;58498;93408;5604;5894;1793;5599;5601;5602;10298;5058;5062;5063;56924;57144;5879;5880;5881;10451;7409;7410;60;71;ENSG00000100181;ENSG00000261088;ENSG00000241933;ENSG00000257883;ENSG00000262686;ENSG00000260682;ENSG00000254333;ENSG00000175699;ENSG00000260077;ENSG00000259820;ENSG00000235831;ENSG00000249082;ENSG00000242808;ENSG00000249896;…
path:04510_17	998;572;5594;5595;5604;673;5894;5906;5908;10298;5058;5062;5063;56924;57144;5879;5880;5881;ENSG00000100181;ENSG00000261088;ENSG00000241933;ENSG00000257883;ENSG00000262686;ENSG00000260682;ENSG00000254333;ENSG00000175699;ENSG00000260077;ENSG00000259820;ENSG00000235831;ENSG00000249082;ENSG00000242808;ENSG00000249896;ENSG00000251611;ENSG00000248223;ENSG00000225783;ENSG00000244968;ENSG00000160336;ENSG0…
path:04510_18	10000;207;208;5170;3611;5728;23533;5290;5291;5293;5294;5295;5296;8503;5747;5894;3265;6654;6655;2885;1956;2064;2321;2324;3480;3791;4233;5156;5159;10451;7409;7410;ENSG00000260539;ENSG00000260565;ENSG00000258399;ENSG00000119596;ENSG00000196696;ENSG00000257381;ENSG00000232607;ENSG00000242996;ENSG00000203645;ENSG00000231977;ENSG00000247708;ENSG00000233237;ENSG00000240256;ENSG00000215417;ENSG0000023491…
path:04510_19	3688;3690;3691;3693;3694;3695;3696;10000;207;208;5170;3611;5728;23533;5290;5291;5293;5294;5295;5296;8503;5747;824;5829;5578;5579;5582;6714;5923;3265;6654;6655;2885;1956;2064;2321;2324;3480;3791;4233;5156;5159;25759;399694;53358;6464;9564;10451;7409;7410;ENSG00000248693;ENSG00000203645;ENSG00000250739;ENSG00000229692;ENSG00000260303;ENSG00000236824;ENSG00000231607;ENSG00000233864;ENSG00000259354;E…
path:04510_20	3688;3690;3691;3693;3694;3695;3696;10000;207;208;5170;3611;5728;23533;5290;5291;5293;5294;5295;5296;8503;5747;824;5829;5578;5579;5582;6714;5923;3265;2885;1956;2064;2321;2324;3480;3791;4233;5156;5159;1950;2277;3082;3479;5154;5155;5228;56034;7422;7423;7424;80310;25759;399694;53358;6464;9564;10451;7409;7410;ENSG00000248693;ENSG00000203645;ENSG00000250739;ENSG00000229692;ENSG00000260303;ENSG000002368…
path:04510_21	3688;3690;3691;3693;3694;3695;3696;22801;3655;3672;3673;3674;3675;3676;3678;3679;3680;3685;8515;8516;3611;5747;5829;9564;1398;1399;2889;1793;5879;5880;5881;60;71;ENSG00000248693;ENSG00000203645;ENSG00000250739;ENSG00000229692;ENSG00000260303;ENSG00000236824;ENSG00000231607;ENSG00000233864;ENSG00000259354;ENSG00000185168;ENSG00000229214;ENSG00000224843;ENSG00000234883;ENSG00000196972;ENSG000000340…
path:04510_22	5604;673;2889;5906;5908;5599;5601;5602;5879;5880;5881;ENSG00000225210;ENSG00000259854;ENSG00000204241;ENSG00000260565;ENSG00000258399;ENSG00000119596;ENSG00000196696;ENSG00000232607;ENSG00000242996;ENSG00000012171;ENSG00000185168;ENSG00000229214;ENSG00000262228;ENSG00000221481;ENSG00000178947;ENSG00000214870;ENSG00000227533;ENSG00000230555;ENSG00000236008;ENSG00000247287;ENSG00000212694;ENSG00000…
path:04510_23	3688;3690;3691;3693;3694;3695;3696;22801;3655;3672;3673;3674;3675;3676;3678;3679;3680;3685;8515;8516;998;103910;10398;10627;29895;4633;4636;58498;93408;1729;29780;55742;64098;3611;7414;7408;7791;5747;5829;1398;1399;1793;5879;5880;5881;10451;7409;7410;60;71;ENSG00000248693;ENSG00000203645;ENSG00000250739;ENSG00000229692;ENSG00000260303;ENSG00000236824;ENSG00000231607;ENSG00000233864;ENSG0000025935…
path:04510_24	2002;595;894;896;5599;5601;5602;3725;1499;ENSG00000226674;ENSG00000240045;ENSG00000229621;ENSG00000253802;ENSG00000188185;ENSG00000258413;ENSG00000260977;ENSG00000180769;ENSG00000254802;ENSG00000234323;ENSG00000227375;ENSG00000224165;ENSG00000229956;ENSG00000229153;ENSG00000260899;ENSG00000224137;ENSG00000261699;ENSG00000254717;ENSG00000234686;ENSG00000259889;ENSG00000233754;ENSG00000238198;ENSG0…
path:04510_25	998;340156;4638;85366;91807;103910;10398;10627;29895;4633;4636;58498;93408;1729;29780;55742;64098;7414;7408;7791;5829;1793;5599;5601;5602;10298;5058;5062;5063;56924;57144;5879;5880;5881;10451;7409;7410;60;71;ENSG00000100181;ENSG00000261088;ENSG00000241933;ENSG00000257883;ENSG00000262686;ENSG00000260682;ENSG00000254333;ENSG00000175699;ENSG00000260077;ENSG00000259820;ENSG00000235831;ENSG00000249082…
path:04510_26	10000;207;208;5170;3611;5728;23533;5290;5291;5293;5294;5295;5296;8503;10451;7409;7410;1499;2932;ENSG00000260539;ENSG00000260565;ENSG00000258399;ENSG00000119596;ENSG00000196696;ENSG00000257381;ENSG00000232607;ENSG00000242996;ENSG00000203645;ENSG00000231977;ENSG00000247708;ENSG00000233237;ENSG00000240256;ENSG00000215417;ENSG00000234912;ENSG00000227912;ENSG00000204860;ENSG00000146143;ENSG00000252678…
path:04512_1	10319;22798;284217;3908;3909;3910;3911;3912;3913;3914;3915;3918;1277;1278;1280;1281;1282;1284;1285;1286;1287;1288;1289;1290;1291;1292;1293;1301;1302;131873;255631;50509;85301;1605;3371;63923;7143;7148;7450;3381;7448;6696;2335;1311;7057;7058;7059;7060;3688;3655;3685;22987;9899;9900;3691;3696;3680;3679;3675;3672;960;3673;ENSG00000260565;ENSG00000258399;ENSG00000119596;ENSG00000196696;ENSG0000023260…
path:04512_2	10319;22798;284217;3908;3909;3910;3911;3912;3913;3914;3915;3918;1277;1278;1280;1281;1282;1284;1285;1286;1287;1288;1289;1290;1291;1292;1293;1301;1302;131873;255631;50509;85301;3371;63923;7143;7148;51206;7450;3381;7448;6696;2335;1311;7057;7058;7059;7060;3688;3685;6382;6385;3696;22801;8515;3680;3675;3672;960;3673;ENSG00000260565;ENSG00000258399;ENSG00000119596;ENSG00000196696;ENSG00000232607;ENSG000…
path:04512_3	10319;22798;284217;3908;3909;3910;3911;3912;3913;3914;3915;3918;1605;3688;3655;3685;22987;9899;9900;3339;3691;3696;3680;3679;3675;3672;960;3673;375790;ENSG00000260565;ENSG00000258399;ENSG00000119596;ENSG00000196696;ENSG00000232607;ENSG00000234456;ENSG00000254802;ENSG00000238198;ENSG00000227375;ENSG00000229692;ENSG00000257381;ENSG00000223396;ENSG00000224843;ENSG00000260073;ENSG00000236901;ENSG0000…
path:04512_4	10319;22798;284217;3908;3909;3910;3911;3912;3913;3914;3915;3918;1277;1278;1280;1281;1282;1284;1285;1286;1287;1288;1289;1290;1291;1292;1293;1301;1302;131873;255631;50509;85301;3371;63923;7143;7148;2815;2812;2811;2814;7450;3381;7448;6696;2335;1311;7057;7058;7059;7060;3690;3685;3674;ENSG00000260565;ENSG00000258399;ENSG00000119596;ENSG00000196696;ENSG00000232607;ENSG00000234456;ENSG00000254802;ENSG00…
path:04512_5	10319;22798;284217;3908;3909;3910;3911;3912;3913;3914;3915;3918;1277;1278;1280;1281;1282;1284;1285;1286;1287;1288;1289;1290;1291;1292;1293;1301;1302;131873;255631;50509;85301;3371;63923;7143;7148;7450;3381;7448;6696;2335;1311;7057;7058;7059;7060;3690;3688;3685;3676;6382;6385;3696;3694;3674;3695;8516;3678;3675;960;ENSG00000260565;ENSG00000258399;ENSG00000119596;ENSG00000196696;ENSG00000232607;ENSG…
path:04512_6	10319;22798;284217;3908;3909;3910;3911;3912;3913;3914;3915;3918;1277;1278;1280;1281;1282;1284;1285;1286;1287;1288;1289;1290;1291;1292;1293;1301;1302;131873;255631;50509;85301;3371;63923;7143;7148;7450;3381;7448;6696;2335;1311;7057;7058;7059;7060;3690;3688;3685;3676;3696;3693;3674;8516;ENSG00000260565;ENSG00000258399;ENSG00000119596;ENSG00000196696;ENSG00000232607;ENSG00000234456;ENSG00000254802;E…
path:04512_7	10319;22798;284217;3908;3909;3910;3911;3912;3913;3914;3915;3918;1277;1278;1280;1281;1282;1284;1285;1286;1287;1288;1289;1290;1291;1292;1293;1301;1302;131873;255631;50509;85301;3371;63923;7143;7148;7450;3381;7448;6696;2335;1311;7057;7058;7059;7060;3690;3688;3685;961;948;6382;6385;3674;3675;ENSG00000260565;ENSG00000258399;ENSG00000119596;ENSG00000196696;ENSG00000232607;ENSG00000234456;ENSG0000025480…
path:04512_8	10319;22798;284217;3908;3909;3910;3911;3912;3913;3914;3915;3918;1277;1278;1280;1281;1282;1284;1285;1286;1287;1288;1289;1290;1291;1292;1293;1301;1302;131873;255631;50509;85301;1605;3371;63923;7143;7148;7448;6696;2335;1311;7057;7058;7059;7060;3688;3655;3685;22987;9899;9900;3691;3696;3680;3679;3675;3672;1101;5649;960;3673;ENSG00000260565;ENSG00000258399;ENSG00000119596;ENSG00000196696;ENSG0000023260…
path:04514_4	925;926;3105;3106;3107;3133;3134;3135;ENSG00000242125;ENSG00000259113;ENSG00000261754;ENSG00000261389;ENSG00000223759;ENSG00000261452;ENSG00000227398;ENSG00000249896;ENSG00000230523;ENSG00000226913;ENSG00000226752;ENSG00000234730;ENSG00000258520;ENSG00000231977;ENSG00000233429;ENSG00000179406;ENSG00000126749
path:04514_5	3688;8174;7412;3695;3680;3676;58494;ENSG00000248693;ENSG00000203645;ENSG00000250739;ENSG00000229692;ENSG00000262228;ENSG00000261098;ENSG00000224843;ENSG00000234883;ENSG00000228623;ENSG00000231607
path:04514_6	3689;3683;5819;25945;5817;10666;ENSG00000260565;ENSG00000258399;ENSG00000119596
path:04514_7	3689;3683;5819;5817;10666;3385;3383;3384;83700;50848;ENSG00000260565;ENSG00000258399;ENSG00000119596;ENSG00000237265;ENSG00000234828;ENSG00000246339;ENSG00000261455;ENSG00000255418;ENSG00000251387;ENSG00000224652;ENSG00000261185;ENSG00000259850;ENSG00000249265;ENSG00000224687;ENSG00000242996;ENSG00000253352;ENSG00000228630;ENSG00000034063;ENSG00000225470
path:04514_12	26047;6900;4684;4685;3897;ENSG00000260539;ENSG00000244459;ENSG00000248693;ENSG00000261320;ENSG00000223855;ENSG00000226913;ENSG00000257381;ENSG00000185168;ENSG00000229214;ENSG00000241631;ENSG00000260565
path:04514_14	6401;2734;6403;6404;ENSG00000246339;ENSG00000261455;ENSG00000224652;ENSG00000249265;ENSG00000259850;ENSG00000258610;ENSG00000237265;ENSG00000261781;ENSG00000242996;ENSG00000251387;ENSG00000261584;ENSG00000224843;ENSG00000234883;ENSG00000228630
path:04514_15	947;6402;8174;3695;3676;ENSG00000226572;ENSG00000235590;ENSG00000179818;ENSG00000231607
path:04514_17	3689;3683;10666;3385;3383;3384;83700;3684;50848;ENSG00000237265;ENSG00000234828;ENSG00000246339;ENSG00000261455;ENSG00000255418;ENSG00000251387;ENSG00000224652;ENSG00000261185;ENSG00000259850;ENSG00000249265;ENSG00000224687;ENSG00000242996;ENSG00000253352;ENSG00000228630;ENSG00000034063;ENSG00000225470
path:04514_18	3688;3689;3676;58494;83700;3684;ENSG00000248693;ENSG00000203645;ENSG00000250739;ENSG00000229692;ENSG00000231607
path:04514_22	10686;1364;1365;1366;137075;149461;23562;24146;26285;49861;5010;51208;53842;7122;9071;9073;9074;9075;9076;9080;ENSG00000226808;ENSG00000224843
path:04520_1	4089;4087;4088;6615;7046;7048;2260;ENSG00000236008;ENSG00000249628;ENSG00000232721;ENSG00000227533;ENSG00000236989;ENSG00000247287;ENSG00000214870;ENSG00000229956;ENSG00000256146;ENSG00000260101;ENSG00000246548;ENSG00000256417;ENSG00000237697;ENSG00000204934;ENSG00000248538;ENSG00000257762;ENSG00000247796;ENSG00000257259;ENSG00000245719;ENSG00000237265;ENSG00000225439;ENSG00000175701;ENSG00000006…
path:04520_2	999;1495;1496;29119;1500;51176;6932;6934;83439;7525;2534;5594;5595;1956;2064;4233;3480;1457;1459;1460;5770;5792;5787;5797;5879;5880;5881;1499;6714;ENSG00000235731;ENSG00000261617;ENSG00000235280;ENSG00000240607;ENSG00000208506;ENSG00000224843;ENSG00000234883;ENSG00000222041;ENSG00000235590;ENSG00000188660;ENSG00000232956;ENSG00000104691;ENSG00000256061;ENSG00000240045;ENSG00000229621;ENSG00000260…
path:04520_3	1495;1496;29119;387;10163;10810;8936;10458;7454;8976;5879;5880;5881;998;60;71;7082;7414;81;87;88;89;4301;1499;25945;5818;5819;81607;ENSG00000224843;ENSG00000260505;ENSG00000226029;ENSG00000254333;ENSG00000260597;ENSG00000256982;ENSG00000231453;ENSG00000257883;ENSG00000249265;ENSG00000229180;ENSG00000260274;ENSG00000201750;ENSG00000200229;ENSG00000202364;ENSG00000199298;ENSG00000185168;ENSG0000022…
path:04520_4	1500;7525;2534;5594;5595;1956;2064;4233;5795;5777;5797;5879;5880;5881;998;1499;6714;ENSG00000224843;ENSG00000234883;ENSG00000222041;ENSG00000240045;ENSG00000229621;ENSG00000260101;ENSG00000258285;ENSG00000258610;ENSG00000247287;ENSG00000226476;ENSG00000223396;ENSG00000196972;ENSG00000227775;ENSG00000229645;ENSG00000237438;ENSG00000256061;ENSG00000235954;ENSG00000250377;ENSG00000244300;ENSG0000024…
path:04520_6	1500;6591;5594;5595;1956;2064;1499;ENSG00000224843;ENSG00000234883;ENSG00000222041;ENSG00000235703;ENSG00000229692;ENSG00000204466;ENSG00000257381;ENSG00000160695;ENSG00000227775;ENSG00000229645;ENSG00000237438;ENSG00000256061;ENSG00000235954;ENSG00000250377;ENSG00000244300;ENSG00000248441;ENSG00000250658;ENSG00000227223;ENSG00000255864;ENSG00000260597;ENSG00000228255;ENSG00000215866;ENSG00000229…
path:04520_7	1495;1496;29119;1500;7525;2534;1956;2064;4233;5797;10163;10810;8936;10458;7454;8976;5879;5880;5881;998;1499;6714;9855;ENSG00000224843;ENSG00000234883;ENSG00000222041;ENSG00000240045;ENSG00000229621;ENSG00000260101;ENSG00000258285;ENSG00000258610;ENSG00000247287;ENSG00000226476;ENSG00000223396;ENSG00000196972;ENSG00000250377;ENSG00000244300;ENSG00000248441;ENSG00000250658;ENSG00000227223;ENSG00000…
path:04520_8	1495;1496;29119;1500;7525;2534;5594;5595;1956;2064;4233;5797;5879;5880;5881;998;1499;6714;ENSG00000224843;ENSG00000234883;ENSG00000222041;ENSG00000240045;ENSG00000229621;ENSG00000260101;ENSG00000258285;ENSG00000258610;ENSG00000247287;ENSG00000226476;ENSG00000223396;ENSG00000196972;ENSG00000227775;ENSG00000229645;ENSG00000237438;ENSG00000256061;ENSG00000235954;ENSG00000250377;ENSG00000244300;ENSG0…
path:04520_9	1495;1496;29119;387;10163;10810;8936;10458;7454;8976;60;71;7082;7414;10580;81;87;88;89;117178;4008;4301;1499;25945;5818;5819;81607;ENSG00000224843;ENSG00000260505;ENSG00000226029;ENSG00000254333;ENSG00000260597;ENSG00000256982;ENSG00000231453;ENSG00000257883;ENSG00000249265;ENSG00000229180;ENSG00000260274;ENSG00000201750;ENSG00000200229;ENSG00000202364;ENSG00000199298;ENSG00000185168;ENSG00000229…
path:04520_10	999;1495;1496;29119;51176;6932;6934;83439;2534;1956;2064;4233;3480;1457;1459;1460;5770;5792;5787;5797;5879;5880;5881;60;71;7082;7414;81;87;88;89;4301;1499;6714;25945;5818;5819;81607;ENSG00000235731;ENSG00000261617;ENSG00000235280;ENSG00000240607;ENSG00000208506;ENSG00000224843;ENSG00000235590;ENSG00000188660;ENSG00000232956;ENSG00000104691;ENSG00000256061;ENSG00000250377;ENSG00000244300;ENSG00000…
path:04520_11	1495;1496;29119;5879;5880;5881;60;71;4301;1499;6714;25945;5818;5819;81607;56288;9855;ENSG00000224843;ENSG00000260539;ENSG00000234686;ENSG00000234883;ENSG00000174083;ENSG00000216011;ENSG00000185168;ENSG00000229214;ENSG00000261311;ENSG00000260565;ENSG00000258399;ENSG00000119596;ENSG00000229692;ENSG00000257381;ENSG00000226808;ENSG00000237697;ENSG00000179818;ENSG00000221481;ENSG00000178947;ENSG000001…
path:04530_1	150084;50848;58494;83700;5578;5579;5580;5581;5582;5583;5588;5515;5516;5518;5519;100506658;10686;1364;1365;1366;137075;149461;23562;24146;26285;49861;5010;51208;53842;7122;9071;9073;9074;9075;9076;9080;56288;9223;7082;1495;1496;29119;8777;2017;3059;60;71;8531;387;4301;57530;51776;1499;27134;9414;ENSG00000034063;ENSG00000225470;ENSG00000261826;ENSG00000223396;ENSG00000185168;ENSG00000260565;ENSG000…
path:04530_2	150084;50848;58494;83700;5578;5579;5580;5581;5582;5583;5588;5515;5516;5518;5519;56288;9223;7082;8777;5584;5590;4301;ENSG00000034063;ENSG00000225470;ENSG00000261826;ENSG00000223396;ENSG00000185168;ENSG00000260565;ENSG00000258399;ENSG00000119596;ENSG00000196696;ENSG00000232607;ENSG00000229243;ENSG00000224843;ENSG00000234883;ENSG00000226808;ENSG00000229692;ENSG00000257381
path:04530_3	150084;50848;58494;83700;5578;5579;5580;5581;5582;5583;5588;100506658;10686;1364;1365;1366;137075;149461;23562;24146;26285;49861;5010;51208;53842;7122;9071;9073;9074;9075;9076;9080;7082;2035;2036;2037;23136;1495;1496;29119;2017;3059;1457;1459;1460;60;71;8531;4301;57530;51776;1499;27134;10207;9414;ENSG00000034063;ENSG00000225470;ENSG00000261826;ENSG00000223396;ENSG00000185168;ENSG00000226808;ENSG0…
path:04530_4	150084;50848;58494;83700;5578;5579;5580;5581;5582;5583;5588;100506658;10686;1364;1365;1366;137075;149461;23562;24146;26285;49861;5010;51208;53842;7122;9071;9073;9074;9075;9076;9080;7082;2035;2036;2037;23136;1495;1496;29119;8777;2017;3059;60;71;8531;4301;57530;51776;1499;27134;10207;9414;ENSG00000034063;ENSG00000225470;ENSG00000261826;ENSG00000223396;ENSG00000185168;ENSG00000226808;ENSG00000224843…
path:04530_5	150084;50848;58494;83700;5515;5516;5518;5519;50855;84552;84612;3993;3996;56288;5584;5590;5520;5521;5522;55844;ENSG00000034063;ENSG00000225470;ENSG00000260565;ENSG00000258399;ENSG00000119596;ENSG00000196696;ENSG00000232607;ENSG00000242125;ENSG00000226808;ENSG00000224843;ENSG00000224711;ENSG00000261781;ENSG00000248767;ENSG00000224652;ENSG00000249265;ENSG00000185168;ENSG00000229214
path:04530_6	5515;5516;5518;5519;50855;84552;84612;3993;3996;56288;5584;5590;998;5520;5521;5522;55844;64398;ENSG00000260565;ENSG00000258399;ENSG00000119596;ENSG00000196696;ENSG00000232607;ENSG00000242125;ENSG00000226808;ENSG00000224843;ENSG00000100181;ENSG00000261088;ENSG00000241933;ENSG00000257883;ENSG00000262686;ENSG00000260682;ENSG00000254333;ENSG00000175699;ENSG00000260077;ENSG00000259820;ENSG00000235831;…
path:04530_7	150084;50848;58494;83700;5578;5579;5580;5581;5582;5583;5588;5515;5516;5518;5519;56288;9223;7082;8777;4301;81;87;88;89;ENSG00000034063;ENSG00000225470;ENSG00000261826;ENSG00000223396;ENSG00000185168;ENSG00000260565;ENSG00000258399;ENSG00000119596;ENSG00000196696;ENSG00000232607;ENSG00000229243;ENSG00000224843;ENSG00000234883;ENSG00000229692;ENSG00000257381;ENSG00000229214;ENSG00000240607
path:04530_8	100506658;10686;1364;1365;1366;137075;149461;23562;24146;26285;49861;5010;51208;53842;7122;9071;9073;9074;9075;9076;9080;7082;2035;2036;2037;23136;1495;1496;29119;60;71;57530;8573;9414;ENSG00000226808;ENSG00000224843;ENSG00000229243;ENSG00000234883;ENSG00000185168;ENSG00000229214;ENSG00000234456;ENSG00000261311;ENSG00000260565;ENSG00000258399;ENSG00000119596;ENSG00000196696;ENSG00000232607;ENSG00…
path:04530_9	150084;50848;58494;83700;5578;5579;5580;5581;5582;5583;5588;100506658;10686;1364;1365;1366;137075;149461;23562;24146;26285;49861;5010;51208;53842;7122;9071;9073;9074;9075;9076;9080;7082;1495;1496;29119;2017;3059;60;71;103910;10398;10627;22989;29895;4619;4620;4621;4622;4624;4625;4626;4627;4628;4629;4633;4636;57644;58498;79784;8735;93408;8531;387;4301;57530;51776;1499;27134;9414;ENSG00000034063;ENS…
path:04530_10	150084;50848;58494;83700;5578;5579;5580;5581;5582;5583;5588;100506658;10686;1364;1365;1366;137075;149461;23562;24146;26285;49861;5010;51208;53842;7122;9071;9073;9074;9075;9076;9080;7082;1495;1496;29119;2017;3059;60;71;1019;8531;4301;57530;51776;1499;27134;9414;ENSG00000034063;ENSG00000225470;ENSG00000261826;ENSG00000223396;ENSG00000185168;ENSG00000226808;ENSG00000224843;ENSG00000229243;ENSG000002…
path:04530_11	150084;50848;58494;83700;5578;5579;5580;5581;5582;5583;5588;5515;5516;5518;5519;100506658;10686;1364;1365;1366;137075;149461;23562;24146;26285;49861;5010;51208;53842;7122;9071;9073;9074;9075;9076;9080;56288;9223;7082;1495;1496;29119;8777;2017;3059;60;71;8531;22800;22808;3265;3845;4893;6237;4301;57530;51776;1499;27134;9414;ENSG00000034063;ENSG00000225470;ENSG00000261826;ENSG00000223396;ENSG0000018…
path:04530_12	10000;207;208;81;87;88;89;260425;9863;5728;ENSG00000260539;ENSG00000260565;ENSG00000258399;ENSG00000119596;ENSG00000196696;ENSG00000257381;ENSG00000232607;ENSG00000242996;ENSG00000203645;ENSG00000231977;ENSG00000247708;ENSG00000233237;ENSG00000240256;ENSG00000215417;ENSG00000234912;ENSG00000227912;ENSG00000204860;ENSG00000185168;ENSG00000229214;ENSG00000240607;ENSG00000229956;ENSG00000204666;ENSG…
path:04530_13	100506658;10686;1364;1365;1366;137075;149461;23562;24146;26285;49861;5010;51208;53842;7122;9071;9073;9074;9075;9076;9080;7082;8777;60;71;57530;27134;10207;9414;64398;ENSG00000226808;ENSG00000224843;ENSG00000229243;ENSG00000234883;ENSG00000185168;ENSG00000229214;ENSG00000261311;ENSG00000260565;ENSG00000258399;ENSG00000119596;ENSG00000204466;ENSG00000260852
path:04530_14	150084;50848;58494;83700;9223;81;87;88;89;260425;9863;ENSG00000034063;ENSG00000225470;ENSG00000185168;ENSG00000229214;ENSG00000240607
path:04530_15	10686;1364;1365;1366;137075;149461;23562;24146;26285;49861;5010;51208;53842;7122;9071;9073;9074;9075;9076;9080;50855;84552;84612;27134;10207;64398;92359;ENSG00000226808;ENSG00000224843
path:04540_1	1453;5578;5579;5582;2697;57369;5598;10746;5607;5592;5593;983;5566;5567;5568;5613;7082;10381;10382;10383;203068;347688;347733;7280;81027;84617;6714;10376;112714;113457;51807;7277;7278;7846;79861;84790;5594;5595;1956;5156;5159;ENSG00000261311;ENSG00000233864;ENSG00000259354;ENSG00000253452;ENSG00000251432;ENSG00000196096;ENSG00000236653;ENSG00000260054;ENSG00000248693;ENSG00000258811;ENSG0000023958…
path:04540_2	1453;5578;5579;5582;2697;57369;5598;5592;5593;983;5566;5567;5568;5613;7082;10381;10382;10383;203068;347688;347733;7280;81027;84617;6714;10376;112714;113457;51807;7277;7278;7846;79861;84790;5594;5595;23236;5330;5331;5332;3708;3709;3710;ENSG00000261311;ENSG00000233864;ENSG00000259354;ENSG00000253452;ENSG00000251432;ENSG00000196096;ENSG00000236653;ENSG00000260054;ENSG00000248693;ENSG00000258811;ENSG…
path:04540_3	2770;2771;2773;1902;5566;5567;5568;5613;107;108;109;111;112;113;114;115;196883;3265;3845;4893;2778;1813;1812;ENSG00000185168;ENSG00000229214;ENSG00000260837;ENSG00000248027;ENSG00000261455;ENSG00000232412;ENSG00000235158;ENSG00000231269;ENSG00000227477;ENSG00000249359;ENSG00000259153;ENSG00000236081;ENSG00000153363;ENSG00000251072;ENSG00000229692;ENSG00000231607;ENSG00000257381;ENSG00000256061;EN…
path:04540_4	1453;5578;5579;5582;2697;57369;5598;5592;5593;983;5566;5567;5568;5613;7082;10381;10382;10383;203068;347688;347733;7280;81027;84617;6714;10376;112714;113457;51807;7277;7278;7846;79861;84790;2977;2982;2983;5594;5595;ENSG00000261311;ENSG00000233864;ENSG00000259354;ENSG00000253452;ENSG00000251432;ENSG00000196096;ENSG00000236653;ENSG00000260054;ENSG00000248693;ENSG00000258811;ENSG00000239589;ENSG00000…
path:04540_5	5578;5579;5582;3356;3357;3358;2767;2776;2911;2915;23236;5330;5331;5332;3708;3709;3710;ENSG00000261326;ENSG00000237517;ENSG00000230513;ENSG00000185168;ENSG00000225210;ENSG00000260565;ENSG00000258399;ENSG00000119596;ENSG00000196696;ENSG00000232607
path:04540_6	2770;2771;2773;2697;57369;5566;5567;5568;5613;107;108;109;111;112;113;114;115;196883;2778;ENSG00000185168;ENSG00000229214;ENSG00000260837;ENSG00000248027;ENSG00000261455;ENSG00000232412;ENSG00000235158;ENSG00000231269;ENSG00000227477;ENSG00000249359;ENSG00000259153;ENSG00000236081;ENSG00000153363;ENSG00000251072;ENSG00000229692;ENSG00000231607;ENSG00000257381;ENSG00000256061;ENSG00000259354;ENSG0…
path:04540_7	1453;5578;5579;5582;2697;57369;5598;5592;5593;983;5566;5567;5568;5613;7082;10381;10382;10383;203068;347688;347733;7280;81027;84617;6714;10376;112714;113457;51807;7277;7278;7846;79861;84790;5594;5595;5604;5605;ENSG00000261311;ENSG00000233864;ENSG00000259354;ENSG00000253452;ENSG00000251432;ENSG00000196096;ENSG00000236653;ENSG00000260054;ENSG00000248693;ENSG00000258811;ENSG00000239589;ENSG0000023952…
path:04540_8	2697;57369;5594;5595;5604;5605;5894;ENSG00000259354;ENSG00000253452;ENSG00000251432;ENSG00000196096;ENSG00000236653;ENSG00000260054;ENSG00000248693;ENSG00000258811;ENSG00000239589;ENSG00000239523;ENSG00000241472;ENSG00000228775;ENSG00000228262;ENSG00000185168;ENSG00000229214;ENSG00000227775;ENSG00000229645;ENSG00000237438;ENSG00000256061;ENSG00000235954;ENSG00000225210;ENSG00000259854;ENSG0000020…
path:04540_9	2770;2771;2773;1902;107;108;109;111;112;113;114;115;196883;5894;3265;3845;4893;6654;6655;1813;ENSG00000185168;ENSG00000229214;ENSG00000260837;ENSG00000248027;ENSG00000261455;ENSG00000232412;ENSG00000235158;ENSG00000231269;ENSG00000227477;ENSG00000249359;ENSG00000259153;ENSG00000236081;ENSG00000153363;ENSG00000251072;ENSG00000229692;ENSG00000231607;ENSG00000257381;ENSG00000256061;ENSG00000104691;E…
path:04540_10	2770;2771;2773;5894;3265;3845;4893;6654;6655;2885;ENSG00000185168;ENSG00000229214;ENSG00000260837;ENSG00000248027;ENSG00000261455;ENSG00000232412;ENSG00000235158;ENSG00000231269;ENSG00000227477;ENSG00000249359;ENSG00000259153;ENSG00000236081;ENSG00000153363;ENSG00000251072;ENSG00000229692;ENSG00000231607;ENSG00000257381;ENSG00000256061;ENSG00000226383;ENSG00000257061;ENSG00000242349;ENSG000002348…
path:04540_11	2697;57369;10746;6714;2885;1956;5156;5159;1950;5154;5155;56034;80310;ENSG00000259354;ENSG00000253452;ENSG00000251432;ENSG00000196096;ENSG00000236653;ENSG00000260054;ENSG00000248693;ENSG00000258811;ENSG00000239589;ENSG00000239523;ENSG00000241472;ENSG00000228775;ENSG00000228262;ENSG00000185168;ENSG00000229214;ENSG00000260455;ENSG00000245910;ENSG00000231439;ENSG00000182165;ENSG00000237149;ENSG000002…
path:04540_12	2770;2771;2773;5566;5567;5568;5613;107;108;109;111;112;113;114;115;196883;153;2778;1813;1812;ENSG00000185168;ENSG00000229214;ENSG00000260837;ENSG00000248027;ENSG00000261455;ENSG00000232412;ENSG00000235158;ENSG00000231269;ENSG00000227477;ENSG00000249359;ENSG00000259153;ENSG00000236081;ENSG00000153363;ENSG00000251072;ENSG00000229692;ENSG00000231607;ENSG00000257381;ENSG00000256061;ENSG00000244564;EN…
path:04540_13	5578;5579;5582;2697;57369;2767;2776;23236;5330;5331;5332;3708;3709;3710;ENSG00000259354;ENSG00000253452;ENSG00000251432;ENSG00000196096;ENSG00000236653;ENSG00000260054;ENSG00000248693;ENSG00000258811;ENSG00000239589;ENSG00000239523;ENSG00000241472;ENSG00000228775;ENSG00000228262;ENSG00000185168;ENSG00000229214;ENSG00000225210;ENSG00000260565;ENSG00000258399;ENSG00000119596;ENSG00000196696;ENSG000…
path:04610_1	2161;2147;2159;2155;2;7035;3827;3818;ENSG00000260750;ENSG00000239589;ENSG00000260136;ENSG00000248767;ENSG00000261670;ENSG00000250739;ENSG00000189149;ENSG00000185168;ENSG00000229214;ENSG00000224843;ENSG00000234883;ENSG00000222041;ENSG00000260565
path:04610_2	2161;2147;5627;5624;2;3818;5340;5265;5345;5328;5327;5054;718;ENSG00000260750;ENSG00000239589;ENSG00000260136;ENSG00000248767;ENSG00000261670;ENSG00000250739;ENSG00000189149;ENSG00000185168;ENSG00000229214;ENSG00000224843;ENSG00000260902;ENSG00000246022;ENSG00000196668;ENSG00000240607;ENSG00000244459;ENSG00000230561;ENSG00000240219;ENSG00000204860;ENSG00000224050;ENSG00000261754;ENSG00000249359;EN…
path:04610_3	2158;2162;2165;2147;2153;2159;2155;7056;2149;3053;2243;2244;2266;5627;5624;2;5104;7035;462;2152;2160;ENSG00000260750;ENSG00000239589;ENSG00000260136;ENSG00000248767;ENSG00000261670;ENSG00000250739;ENSG00000189149;ENSG00000185168;ENSG00000229214;ENSG00000224843;ENSG00000261275;ENSG00000261326;ENSG00000249267;ENSG00000226383;ENSG00000251226;ENSG00000236834;ENSG00000262686;ENSG00000261088;ENSG000002…
path:04610_4	2158;2162;2165;2147;2159;7056;2149;3053;2243;2244;2266;5627;5624;2;5104;462;2160;1361;ENSG00000260750;ENSG00000239589;ENSG00000260136;ENSG00000248767;ENSG00000261670;ENSG00000250739;ENSG00000189149;ENSG00000185168;ENSG00000229214;ENSG00000224843;ENSG00000261275;ENSG00000261326;ENSG00000249267;ENSG00000226383;ENSG00000251226;ENSG00000236834;ENSG00000262686;ENSG00000261088;ENSG00000259828;ENSG00000…
path:04610_5	2161;2147;2159;2155;7035;3827;3818;623;624;ENSG00000260750;ENSG00000239589;ENSG00000260136;ENSG00000248767;ENSG00000261670;ENSG00000250739;ENSG00000189149;ENSG00000185168;ENSG00000229214;ENSG00000224843;ENSG00000234883;ENSG00000222041;ENSG00000260565
path:04610_6	2158;2162;2165;2147;2153;2159;7056;2149;3053;2243;2244;2266;5627;5624;2;5104;7035;462;2157;2160;5054;ENSG00000260750;ENSG00000239589;ENSG00000260136;ENSG00000248767;ENSG00000261670;ENSG00000250739;ENSG00000189149;ENSG00000185168;ENSG00000229214;ENSG00000224843;ENSG00000261275;ENSG00000261326;ENSG00000249267;ENSG00000226383;ENSG00000251226;ENSG00000236834;ENSG00000262686;ENSG00000261088;ENSG000002…
path:04610_7	2161;5624;2;3818;5329;5340;5265;5345;5328;5327;5054;718;ENSG00000257433;ENSG00000224843;ENSG00000234883;ENSG00000222041;ENSG00000260565;ENSG00000260902;ENSG00000246022;ENSG00000196668;ENSG00000240607;ENSG00000244459;ENSG00000230561;ENSG00000240219;ENSG00000204860;ENSG00000224050;ENSG00000261754;ENSG00000249359;ENSG00000249236;ENSG00000251072;ENSG00000250198;ENSG00000235280;ENSG00000256061;ENSG000…
path:04610_8	2161;2;3827;3818;5340;5265;5345;5328;5327;1380;3426;1675;718;3075;1378;719;727;720;721;717;4179;1604;ENSG00000260902;ENSG00000246022;ENSG00000196668;ENSG00000240607;ENSG00000244459;ENSG00000230561;ENSG00000240219;ENSG00000204860;ENSG00000260107;ENSG00000160336;ENSG00000235731;ENSG00000261617;ENSG00000233237;ENSG00000240256;ENSG00000215417;ENSG00000234912;ENSG00000229692;ENSG00000257381;ENSG000002…
path:04610_9	2161;5340;1380;3426;1675;718;629;3075;1378;719;727;720;721;717;4179;1604;ENSG00000260107;ENSG00000160336;ENSG00000235731;ENSG00000261617;ENSG00000233237;ENSG00000240256;ENSG00000215417;ENSG00000234912;ENSG00000229692;ENSG00000257381;ENSG00000224843;ENSG00000241631
path:04610_10	2161;5340;1380;3426;1675;718;3075;1378;728;719;729;727;720;721;717;4179;1604;ENSG00000260107;ENSG00000160336;ENSG00000235731;ENSG00000261617;ENSG00000233237;ENSG00000240256;ENSG00000215417;ENSG00000234912;ENSG00000229692;ENSG00000257381;ENSG00000224843;ENSG00000241631
path:04610_11	735;966;731;732;733;730;729;ENSG00000229692;ENSG00000257381
path:04610_12	2161;5340;1380;3426;1675;718;3075;1378;719;727;722;725;716;715;712;713;714;720;721;717;10747;5648;4179;1604;ENSG00000260107;ENSG00000160336;ENSG00000235731;ENSG00000261617;ENSG00000233237;ENSG00000240256;ENSG00000215417;ENSG00000234912;ENSG00000229692;ENSG00000257381;ENSG00000224843;ENSG00000241631
path:04612_2	4800;4801;4802;5993;5994;8625;1385;4261;ENSG00000182165;ENSG00000237149;ENSG00000236834;ENSG00000227297;ENSG00000227634;ENSG00000204466;ENSG00000160695;ENSG00000196668
path:04612_4	115653;3802;3803;3804;3805;3806;3808;3809;3810;3811;3812;3821;3822;3823;3824;57292;8302;925;926;6892;3105;3106;3107;3133;3134;3135;6890;6891;ENSG00000242125;ENSG00000231607;ENSG00000259113;ENSG00000261754;ENSG00000261389;ENSG00000223759;ENSG00000261452;ENSG00000227398;ENSG00000249896;ENSG00000230523;ENSG00000226913;ENSG00000226752;ENSG00000234730;ENSG00000258520;ENSG00000231977;ENSG00000233429;EN…
path:04612_5	10197;5720;5721;7124;3458;ENSG00000232860;ENSG00000224843;ENSG00000229692;ENSG00000257381;ENSG00000185168;ENSG00000229214;ENSG00000204466;ENSG00000260852;ENSG00000260565;ENSG00000258399;ENSG00000119596;ENSG00000196696;ENSG00000232607;ENSG00000242996;ENSG00000012171
path:04620_1	3456;1147;7189;3654;51135;4615;6696;7187;8737;3665;3663;3439;3440;3441;3442;3443;3444;3445;3446;3447;3448;3449;3451;3452;6885;114609;29110;9641;148022;ENSG00000246090;ENSG00000248596;ENSG00000260054;ENSG00000239454;ENSG00000245468;ENSG00000261177;ENSG00000246548;ENSG00000261348;ENSG00000226752;ENSG00000259153;ENSG00000251339;ENSG00000245910;ENSG00000231439;ENSG00000239002;ENSG00000240045;ENSG0000…
path:04620_2	3456;1147;7189;3654;6696;7187;3665;3439;3440;3441;3442;3443;3444;3445;3446;3447;3448;3449;3451;3452;29110;9641;3661;148022;ENSG00000246090;ENSG00000248596;ENSG00000260054;ENSG00000239454;ENSG00000245468;ENSG00000261177;ENSG00000246548;ENSG00000261348;ENSG00000226752;ENSG00000259153;ENSG00000251339;ENSG00000245910;ENSG00000231439;ENSG00000239002;ENSG00000240045;ENSG00000234781;ENSG00000229153;ENSG…
path:04620_3	3456;1147;7189;3654;6696;3665;3439;3440;3441;3442;3443;3444;3445;3446;3447;3448;3449;3451;3452;29110;9641;3661;3454;3455;ENSG00000246090;ENSG00000248596;ENSG00000260054;ENSG00000239454;ENSG00000245468;ENSG00000261177;ENSG00000246548;ENSG00000261348;ENSG00000226752;ENSG00000259153;ENSG00000251339;ENSG00000245910;ENSG00000231439;ENSG00000239002;ENSG00000240045;ENSG00000234781;ENSG00000229153;ENSG00…
path:04620_4	1147;1326;4790;3665;3663;3551;3576;3553;3569;6352;4792;7124;8517;414062;6348;6349;3592;3593;388372;6351;9560;ENSG00000240045;ENSG00000234781;ENSG00000229153;ENSG00000250658;ENSG00000188185;ENSG00000229495;ENSG00000233304;ENSG00000256558;ENSG00000254802;ENSG00000234323;ENSG00000238198;ENSG00000235927;ENSG00000223414;ENSG00000260565;ENSG00000258399;ENSG00000196696;ENSG00000232607;ENSG00000242996;EN…
path:04620_5	7189;3654;51135;4615;8737;3665;3663;6885;114609;8772;7097;7100;54106;7099;353376;148022;51284;51311;ENSG00000261087;ENSG00000251615;ENSG00000244300;ENSG00000260597;ENSG00000215866;ENSG00000229495;ENSG00000257883;ENSG00000229180;ENSG00000260695;ENSG00000228262;ENSG00000248441;ENSG00000160336;ENSG00000233016;ENSG00000204466;ENSG00000224843;ENSG00000234883;ENSG00000237517;ENSG00000230513;ENSG0000025…
path:04620_6	5594;5595;1326;4790;3576;3553;3569;6352;7124;414062;6348;6349;5604;5605;2353;3725;3592;3593;388372;6351;9560;ENSG00000227775;ENSG00000229645;ENSG00000237438;ENSG00000256061;ENSG00000235954;ENSG00000239921;ENSG00000197558;ENSG00000261087;ENSG00000235731;ENSG00000259457;ENSG00000251615;ENSG00000215866;ENSG00000229495;ENSG00000236824;ENSG00000244300;ENSG00000239454;ENSG00000259731;ENSG00000260597;EN…
path:04620_7	5594;5595;4790;3663;1432;5600;5603;6300;3576;5599;5601;5602;3553;3569;6352;7124;414062;6348;6349;5970;2353;3725;3592;3593;388372;6351;9560;ENSG00000227775;ENSG00000229645;ENSG00000237438;ENSG00000256061;ENSG00000235954;ENSG00000261087;ENSG00000235731;ENSG00000259457;ENSG00000251615;ENSG00000215866;ENSG00000229495;ENSG00000236824;ENSG00000244300;ENSG00000239454;ENSG00000259731;ENSG00000260597;ENSG…
path:04620_8	1147;7189;3654;51135;4615;8737;3665;3663;6885;3576;114609;3553;3569;6352;7124;148022;414062;6348;6349;3592;3593;388372;6351;9560;ENSG00000240045;ENSG00000234781;ENSG00000229153;ENSG00000250658;ENSG00000188185;ENSG00000229495;ENSG00000233304;ENSG00000256558;ENSG00000254802;ENSG00000234323;ENSG00000238198;ENSG00000235927;ENSG00000223414;ENSG00000260565;ENSG00000258399;ENSG00000196696;ENSG0000023260…
path:04620_9	3456;3665;6373;3627;942;958;29110;9641;6772;3661;941;4283;3454;3455;ENSG00000246090;ENSG00000248596;ENSG00000260054;ENSG00000239454;ENSG00000245468;ENSG00000261177;ENSG00000246548;ENSG00000261348;ENSG00000226752;ENSG00000259153;ENSG00000251339;ENSG00000245910;ENSG00000231439;ENSG00000239002;ENSG00000236834;ENSG00000236989;ENSG00000234233;ENSG00000226808;ENSG00000224843;ENSG00000240045;ENSG0000023…
path:04620_10	3456;7187;3665;6373;3627;942;958;29110;9641;3661;941;4283;ENSG00000246090;ENSG00000248596;ENSG00000260054;ENSG00000239454;ENSG00000245468;ENSG00000261177;ENSG00000246548;ENSG00000261348;ENSG00000226752;ENSG00000259153;ENSG00000251339;ENSG00000245910;ENSG00000231439;ENSG00000239002;ENSG00000236834;ENSG00000236989;ENSG00000234233;ENSG00000226808;ENSG00000224843;ENSG00000235590
path:04620_11	7189;3654;51135;4615;8737;3665;3663;6885;114609;10454;148022;ENSG00000261087;ENSG00000251615;ENSG00000244300;ENSG00000260597;ENSG00000215866;ENSG00000229495;ENSG00000257883;ENSG00000229180;ENSG00000260695;ENSG00000228262;ENSG00000248441;ENSG00000160336;ENSG00000233016;ENSG00000204466;ENSG00000224843;ENSG00000234883;ENSG00000237517;ENSG00000230513;ENSG00000259834;ENSG00000235106;ENSG00000240045;EN…
path:04620_12	5594;5595;1432;5600;5603;6300;3576;5599;5601;5602;3553;3569;6352;7124;414062;6348;6349;5606;5608;2353;3725;3592;3593;388372;6351;9560;ENSG00000227775;ENSG00000229645;ENSG00000237438;ENSG00000256061;ENSG00000235954;ENSG00000261615;ENSG00000260077;ENSG00000188660;ENSG00000232956;ENSG00000226572;ENSG00000260539;ENSG00000257381;ENSG00000226674;ENSG00000228262;ENSG00000236824;ENSG00000224843;ENSG00000…
path:04620_13	1147;7189;4790;3663;3576;3553;3569;6352;7124;414062;6348;6349;5970;2353;3725;3592;3593;388372;6351;9560;ENSG00000240045;ENSG00000234781;ENSG00000229153;ENSG00000250658;ENSG00000188185;ENSG00000229495;ENSG00000233304;ENSG00000256558;ENSG00000254802;ENSG00000234323;ENSG00000238198;ENSG00000235927;ENSG00000223414;ENSG00000260565;ENSG00000258399;ENSG00000196696;ENSG00000232607;ENSG00000242996;ENSG000…
path:04620_14	7189;3654;51135;4615;114609;5879;8772;7097;7100;7096;10333;54106;7099;54472;51284;51311;ENSG00000261087;ENSG00000251615;ENSG00000244300;ENSG00000260597;ENSG00000215866;ENSG00000229495;ENSG00000257883;ENSG00000229180;ENSG00000260695;ENSG00000228262;ENSG00000248441;ENSG00000160336;ENSG00000233016;ENSG00000204466;ENSG00000224843;ENSG00000234883;ENSG00000240045;ENSG00000034063;ENSG00000225470;ENSG000…
path:04620_15	4615;114609;5879;7097;7096;10333;54472;23533;5290;5291;5293;5294;5295;5296;8503;ENSG00000204466;ENSG00000224843;ENSG00000234883;ENSG00000240045;ENSG00000034063;ENSG00000225470;ENSG00000260539;ENSG00000234686;ENSG00000174083;ENSG00000216011;ENSG00000226751;ENSG00000232931;ENSG00000235897;ENSG00000185186;ENSG00000215908;ENSG00000233429;ENSG00000231607;ENSG00000261275;ENSG00000249348;ENSG00000225783…
path:04620_16	5594;5595;1432;5600;5603;6300;3576;5599;5601;5602;3553;3569;6352;7124;414062;6348;6349;5609;6416;2353;3725;3592;3593;388372;6351;9560;ENSG00000227775;ENSG00000229645;ENSG00000237438;ENSG00000256061;ENSG00000235954;ENSG00000261615;ENSG00000260077;ENSG00000188660;ENSG00000232956;ENSG00000226572;ENSG00000260539;ENSG00000257381;ENSG00000226674;ENSG00000228262;ENSG00000236824;ENSG00000224843;ENSG00000…
path:04620_17	7189;3654;51135;4615;8772;7097;7100;54106;7099;841;51284;51311;ENSG00000261087;ENSG00000251615;ENSG00000244300;ENSG00000260597;ENSG00000215866;ENSG00000229495;ENSG00000257883;ENSG00000229180;ENSG00000260695;ENSG00000228262;ENSG00000248441;ENSG00000160336;ENSG00000233016;ENSG00000204466;ENSG00000224843;ENSG00000234883;ENSG00000260107;ENSG00000226751;ENSG00000232931;ENSG00000235897;ENSG00000185186;…
path:04620_18	7189;8737;6885;10454;23118;ENSG00000261087;ENSG00000251615;ENSG00000244300;ENSG00000260597;ENSG00000215866;ENSG00000229495;ENSG00000257883;ENSG00000229180;ENSG00000260695;ENSG00000228262;ENSG00000248441;ENSG00000160336;ENSG00000233016;ENSG00000259834;ENSG00000235106;ENSG00000226808;ENSG00000249265;ENSG00000231781;ENSG00000260136;ENSG00000196668;ENSG00000199382;ENSG00000224843
path:04620_19	1147;1326;4790;3663;3551;3576;3553;3569;6352;4792;7124;8517;414062;6348;6349;5970;2353;3725;3592;3593;388372;6351;9560;ENSG00000240045;ENSG00000234781;ENSG00000229153;ENSG00000250658;ENSG00000188185;ENSG00000229495;ENSG00000233304;ENSG00000256558;ENSG00000254802;ENSG00000234323;ENSG00000238198;ENSG00000235927;ENSG00000223414;ENSG00000260565;ENSG00000258399;ENSG00000196696;ENSG00000232607;ENSG0000…
path:04620_20	7189;3654;51135;4615;8772;7097;23643;7100;54106;7099;353376;148022;929;51284;51311;ENSG00000261087;ENSG00000251615;ENSG00000244300;ENSG00000260597;ENSG00000215866;ENSG00000229495;ENSG00000257883;ENSG00000229180;ENSG00000260695;ENSG00000228262;ENSG00000248441;ENSG00000160336;ENSG00000233016;ENSG00000204466;ENSG00000224843;ENSG00000234883;ENSG00000260107;ENSG00000226751;ENSG00000232931;ENSG00000235…
path:04620_21	7189;3654;51135;4615;7187;8737;3665;3663;6885;114609;29110;9641;7098;353376;148022;ENSG00000261087;ENSG00000251615;ENSG00000244300;ENSG00000260597;ENSG00000215866;ENSG00000229495;ENSG00000257883;ENSG00000229180;ENSG00000260695;ENSG00000228262;ENSG00000248441;ENSG00000160336;ENSG00000233016;ENSG00000204466;ENSG00000224843;ENSG00000234883;ENSG00000237517;ENSG00000230513;ENSG00000259834;ENSG00000235…
path:04620_22	7189;3654;51135;4615;7187;8737;3665;3663;6885;114609;7098;7099;353376;148022;ENSG00000261087;ENSG00000251615;ENSG00000244300;ENSG00000260597;ENSG00000215866;ENSG00000229495;ENSG00000257883;ENSG00000229180;ENSG00000260695;ENSG00000228262;ENSG00000248441;ENSG00000160336;ENSG00000233016;ENSG00000204466;ENSG00000224843;ENSG00000234883;ENSG00000237517;ENSG00000230513;ENSG00000259834;ENSG00000235106;EN…
path:04621_1	10392;64127;8767;8517;1147;3551;6885;10454;23118;257397;64170;331;7205;841;5599;5601;5602;5594;5595;1432;5600;5603;6300;84674;7128;7189;ENSG00000240045;ENSG00000234781;ENSG00000229153;ENSG00000250658;ENSG00000188185;ENSG00000229495;ENSG00000233304;ENSG00000256558;ENSG00000254802;ENSG00000234323;ENSG00000238198;ENSG00000235927;ENSG00000223414;ENSG00000260565;ENSG00000258399;ENSG00000196696;ENSG000…
path:04621_2	10392;64127;8767;6885;10454;23118;257397;64170;331;7205;841;10910;84674;7128;7189;ENSG00000259834;ENSG00000235106;ENSG00000226808;ENSG00000249265;ENSG00000231781;ENSG00000260136;ENSG00000196668;ENSG00000199382;ENSG00000224843;ENSG00000223414;ENSG00000186615;ENSG00000230002;ENSG00000228623;ENSG00000104691;ENSG00000215908;ENSG00000229153;ENSG00000250658;ENSG00000188185;ENSG00000229495;ENSG000002333…
path:04621_3	10392;64127;8767;6885;10454;23118;257397;64170;331;7205;841;55914;84674;7128;7189;ENSG00000259834;ENSG00000235106;ENSG00000226808;ENSG00000249265;ENSG00000231781;ENSG00000260136;ENSG00000196668;ENSG00000199382;ENSG00000224843;ENSG00000223414;ENSG00000186615;ENSG00000230002;ENSG00000228623;ENSG00000104691;ENSG00000215908;ENSG00000229153;ENSG00000250658;ENSG00000188185;ENSG00000229495;ENSG000002333…
path:04621_4	8517;4792;4793;4790;5970;1147;3551;6885;10454;23118;257397;7189;ENSG00000261087;ENSG00000235731;ENSG00000259457;ENSG00000251615;ENSG00000215866;ENSG00000229495;ENSG00000236824;ENSG00000244300;ENSG00000239454;ENSG00000259731;ENSG00000260597;ENSG00000227012;ENSG00000257883;ENSG00000203620;ENSG00000226487;ENSG00000160336;ENSG00000233016;ENSG00000224032;ENSG00000224137;ENSG00000235703;ENSG00000259504…
path:04621_5	22861;114548;29108;834;838;22900;58484;10910;3320;3326;7184;59082;260434;4210;ENSG00000261098;ENSG00000229153;ENSG00000250658;ENSG00000188185;ENSG00000229495;ENSG00000233304;ENSG00000254802;ENSG00000234323;ENSG00000238198;ENSG00000235927;ENSG00000253123;ENSG00000227375;ENSG00000224165;ENSG00000235590;ENSG00000260565;ENSG00000258399;ENSG00000119596;ENSG00000196696;ENSG00000232607;ENSG00000240607;E…
path:04621_6	10392;8767;114548;7205;10910;3320;3326;7184;ENSG00000235590;ENSG00000260565;ENSG00000258399;ENSG00000119596;ENSG00000196696;ENSG00000232607;ENSG00000240607;ENSG00000222041;ENSG00000229153;ENSG00000250658;ENSG00000188185;ENSG00000229495;ENSG00000233304;ENSG00000254802;ENSG00000234323;ENSG00000238198;ENSG00000235927;ENSG00000253123;ENSG00000185168
path:04621_7	22861;114548;29108;834;838;22900;58484;4671;59082;260434;4210;ENSG00000261098;ENSG00000229153;ENSG00000250658;ENSG00000188185;ENSG00000229495;ENSG00000233304;ENSG00000254802;ENSG00000234323;ENSG00000238198;ENSG00000235927;ENSG00000253123;ENSG00000227375;ENSG00000224165;ENSG00000228630
path:04622_1	23586;64135;7706;54941;57506;7187;7189;79132;9636;9474;9140;79671;340061;1540;8717;7186;ENSG00000229692;ENSG00000257381;ENSG00000224843;ENSG00000261087;ENSG00000251615;ENSG00000244300;ENSG00000260597;ENSG00000215866;ENSG00000229495;ENSG00000257883;ENSG00000229180;ENSG00000260695;ENSG00000228262;ENSG00000248441;ENSG00000160336;ENSG00000233016;ENSG00000236922;ENSG00000261452;ENSG00000245156;ENSG000…
path:04622_2	23586;64135;54941;57506;7187;7189;79132;9474;9140;79671;340061;8717;26007;7186;ENSG00000224843;ENSG00000261087;ENSG00000251615;ENSG00000244300;ENSG00000260597;ENSG00000215866;ENSG00000229495;ENSG00000257883;ENSG00000229180;ENSG00000260695;ENSG00000228262;ENSG00000248441;ENSG00000160336;ENSG00000233016
path:04622_3	4790;5970;841;843;3551;4792;4793;ENSG00000261087;ENSG00000235731;ENSG00000259457;ENSG00000251615;ENSG00000215866;ENSG00000229495;ENSG00000236824;ENSG00000244300;ENSG00000239454;ENSG00000259731;ENSG00000260597;ENSG00000227012;ENSG00000257883;ENSG00000203620;ENSG00000226487;ENSG00000160336;ENSG00000233016;ENSG00000224032;ENSG00000224137;ENSG00000235703;ENSG00000259504;ENSG00000229692;ENSG0000025738…
path:04622_4	57506;4790;5970;7189;4214;5599;5601;5602;1432;5600;5603;6300;6885;ENSG00000224843;ENSG00000261087;ENSG00000235731;ENSG00000259457;ENSG00000251615;ENSG00000215866;ENSG00000229495;ENSG00000236824;ENSG00000244300;ENSG00000239454;ENSG00000259731;ENSG00000260597;ENSG00000227012;ENSG00000257883;ENSG00000203620;ENSG00000226487;ENSG00000160336;ENSG00000233016;ENSG00000224032;ENSG00000224137;ENSG000002357…
path:04622_5	4790;5970;7189;4792;4793;4214;5599;5601;5602;1432;5600;5603;6300;6885;ENSG00000261087;ENSG00000235731;ENSG00000259457;ENSG00000251615;ENSG00000215866;ENSG00000229495;ENSG00000236824;ENSG00000244300;ENSG00000239454;ENSG00000259731;ENSG00000260597;ENSG00000227012;ENSG00000257883;ENSG00000203620;ENSG00000226487;ENSG00000160336;ENSG00000233016;ENSG00000224032;ENSG00000224137;ENSG00000235703;ENSG00000…
path:04622_6	23586;64135;57506;55593;7187;10010;8772;7189;9474;9140;79671;340061;8717;8737;7186;ENSG00000224843;ENSG00000260107;ENSG00000160336;ENSG00000261087;ENSG00000251615;ENSG00000244300;ENSG00000260597;ENSG00000215866;ENSG00000229495;ENSG00000257883;ENSG00000229180;ENSG00000260695;ENSG00000228262;ENSG00000248441;ENSG00000233016
path:04622_7	3661;9641;3665;10010;64343;9755;841;843;8517;29110;5300;ENSG00000226808;ENSG00000224843;ENSG00000229153;ENSG00000250658;ENSG00000188185;ENSG00000229495;ENSG00000233304;ENSG00000254802;ENSG00000234323;ENSG00000238198;ENSG00000235927;ENSG00000233864
path:04622_8	3661;9641;3665;8517;29110;5300;80143;ENSG00000226808;ENSG00000224843
path:04622_9	57506;55593;7187;10010;8772;8517;8717;8737;ENSG00000224843;ENSG00000260107;ENSG00000160336
path:04622_10	7187;3661;3665;10010;64343;9755;8772;841;843;8517;8717;ENSG00000260107;ENSG00000160336;ENSG00000229153;ENSG00000250658;ENSG00000188185;ENSG00000229495;ENSG00000233304;ENSG00000254802;ENSG00000234323;ENSG00000238198;ENSG00000235927;ENSG00000233864
path:04622_11	57506;7187;10010;8772;841;843;8517;8717;8737;ENSG00000224843;ENSG00000260107;ENSG00000160336;ENSG00000229153;ENSG00000250658;ENSG00000188185;ENSG00000229495;ENSG00000233304;ENSG00000254802;ENSG00000234323;ENSG00000238198;ENSG00000235927;ENSG00000233864
path:04622_12	3661;3665;10010;64343;9755;8772;841;843;1147;3551;8517;8717;ENSG00000260107;ENSG00000160336;ENSG00000229153;ENSG00000250658;ENSG00000188185;ENSG00000229495;ENSG00000233304;ENSG00000254802;ENSG00000234323;ENSG00000238198;ENSG00000235927;ENSG00000233864;ENSG00000240045;ENSG00000234781;ENSG00000256558;ENSG00000223414;ENSG00000260565;ENSG00000258399;ENSG00000196696;ENSG00000232607;ENSG00000242996;ENS…
path:04622_13	23586;64135;57506;7187;7189;9474;9140;79671;340061;8717;4214;7186;6885;ENSG00000224843;ENSG00000261087;ENSG00000251615;ENSG00000244300;ENSG00000260597;ENSG00000215866;ENSG00000229495;ENSG00000257883;ENSG00000229180;ENSG00000260695;ENSG00000228262;ENSG00000248441;ENSG00000160336;ENSG00000233016;ENSG00000260107;ENSG00000259834;ENSG00000235106
path:04622_14	3661;9641;3665;8517;29110;5300;1654;8653;ENSG00000226808;ENSG00000224843;ENSG00000260107;ENSG00000229692;ENSG00000257381;ENSG00000241631;ENSG00000260565;ENSG00000258399;ENSG00000119596;ENSG00000196696;ENSG00000232607
path:04623_2	81030;29110;9641;3661;3665;57506;340061;ENSG00000226808;ENSG00000224843
path:04623_3	81030;29110;9641;3661;3665;340061;8737;11035;ENSG00000226808;ENSG00000224843
path:04623_4	29110;9641;57506;340061;4790;5970;23586;ENSG00000226808;ENSG00000224843;ENSG00000261087;ENSG00000235731;ENSG00000259457;ENSG00000251615;ENSG00000215866;ENSG00000229495;ENSG00000236824;ENSG00000244300;ENSG00000239454;ENSG00000259731;ENSG00000260597;ENSG00000227012;ENSG00000257883;ENSG00000203620;ENSG00000226487;ENSG00000160336;ENSG00000233016;ENSG00000224032;ENSG00000224137;ENSG00000235703;ENSG000…
path:04623_5	57506;340061;4790;5970;23586;4792;4793;ENSG00000224843;ENSG00000261087;ENSG00000235731;ENSG00000259457;ENSG00000251615;ENSG00000215866;ENSG00000229495;ENSG00000236824;ENSG00000244300;ENSG00000239454;ENSG00000259731;ENSG00000260597;ENSG00000227012;ENSG00000257883;ENSG00000203620;ENSG00000226487;ENSG00000160336;ENSG00000233016;ENSG00000224032;ENSG00000224137;ENSG00000235703;ENSG00000259504;ENSG0000…
path:04623_6	81030;29110;9641;3661;3665;8737;11035;1147;3551;8517;ENSG00000226808;ENSG00000224843;ENSG00000240045;ENSG00000234781;ENSG00000229153;ENSG00000250658;ENSG00000188185;ENSG00000229495;ENSG00000233304;ENSG00000256558;ENSG00000254802;ENSG00000234323;ENSG00000238198;ENSG00000235927;ENSG00000223414;ENSG00000260565;ENSG00000258399;ENSG00000196696;ENSG00000232607;ENSG00000242996;ENSG00000012171;ENSG000002…
path:04623_7	57506;4790;5970;1147;3551;8517;4792;4793;ENSG00000224843;ENSG00000261087;ENSG00000235731;ENSG00000259457;ENSG00000251615;ENSG00000215866;ENSG00000229495;ENSG00000236824;ENSG00000244300;ENSG00000239454;ENSG00000259731;ENSG00000260597;ENSG00000227012;ENSG00000257883;ENSG00000203620;ENSG00000226487;ENSG00000160336;ENSG00000233016;ENSG00000224032;ENSG00000224137;ENSG00000235703;ENSG00000259504;ENSG00…
path:04630_1	10251;10252;10253;81848;161742;200734;598;595;894;896;4609;6654;6655;2885;5781;6772;6773;6774;6775;6776;6777;6778;ENSG00000244459;ENSG00000215866;ENSG00000247400;ENSG00000262228;ENSG00000229055;ENSG00000239454;ENSG00000226237;ENSG00000256576;ENSG00000226487;ENSG00000247796;ENSG00000229719;ENSG00000254731;ENSG00000224711;ENSG00000260303;ENSG00000227252;ENSG00000237604;ENSG00000228421;ENSG000002546…
path:04630_2	10000;207;208;23533;5290;5291;5293;5294;5295;5296;8503;5781;122809;30837;8651;8835;9021;9655;6772;6773;6774;6775;6776;6777;6778;5777;23624;867;868;10254;8027;3716;3717;3718;7297;116379;1271;1438;1439;1441;149233;163702;2057;2690;3454;3455;3459;3460;3559;3560;3561;3563;3566;3568;3570;3572;3575;3581;3587;3588;3590;3594;3595;3597;3598;3601;3953;3977;4352;50615;53832;53833;5618;58985;64109;9180;ENSG0…
path:04630_3	595;894;896;4609;23533;5290;5291;5293;5294;5295;5296;8503;2885;5781;122809;30837;8651;8835;9021;9655;6772;6773;6774;6775;6776;6777;6778;5777;23624;867;868;10254;8027;3716;3717;3718;7297;116379;1271;1438;1439;1441;149233;163702;2057;2690;3454;3455;3459;3460;3559;3560;3561;3563;3566;3568;3570;3572;3575;3581;3587;3588;3590;3594;3595;3597;3598;3601;3953;3977;4352;50615;53832;53833;5618;58985;64109;91…
path:04630_4	595;894;896;4609;23533;5290;5291;5293;5294;5295;5296;8503;5781;1154;5292;122809;30837;8651;8835;9021;9655;1387;2033;10379;6772;6773;6774;6775;6776;6777;6778;10401;51588;8554;9063;5777;23624;867;868;10254;8027;3716;3717;3718;7297;116379;1271;1438;1439;1441;149233;163702;2057;2690;3454;3455;3459;3460;3559;3560;3561;3563;3566;3568;3570;3572;3575;3581;3587;3588;3590;3594;3595;3597;3598;3601;3953;3977…
path:04650_1	10725;4772;4773;4775;4776;11261;5530;5532;5533;5534;5535;63928;5335;5336;27040;5578;5579;5582;6452;10870;10451;7409;7410;ENSG00000261615;ENSG00000260302;ENSG00000261795;ENSG00000224843;ENSG00000226572;ENSG00000234456;ENSG00000227912;ENSG00000196421;ENSG00000240045;ENSG00000229621;ENSG00000227477;ENSG00000259153;ENSG00000231607;ENSG00000034063;ENSG00000235590
path:04650_2	10725;4772;4773;4775;4776;11261;5530;5532;5533;5534;5535;63928;5335;5336;1437;7124;ENSG00000261615;ENSG00000260302;ENSG00000261795;ENSG00000224843;ENSG00000226572;ENSG00000234456;ENSG00000227912;ENSG00000196421;ENSG00000240045;ENSG00000229621;ENSG00000227477;ENSG00000259153;ENSG00000231607;ENSG00000034063;ENSG00000235590;ENSG00000204466;ENSG00000260852
path:04650_3	2534;5335;5336;27040;6850;7535;117157;4068;919;2207;7305;5781;5777;962;2885;51744;ENSG00000235590;ENSG00000240707;ENSG00000248319;ENSG00000224939;ENSG00000246090;ENSG00000239454;ENSG00000232234;ENSG00000261177;ENSG00000204241;ENSG00000258499;ENSG00000188660;ENSG00000179818;ENSG00000261087;ENSG00000261211;ENSG00000196668;ENSG00000199382;ENSG00000186615;ENSG00000258486;ENSG00000197332;ENSG000002608…
path:04650_4	2534;5335;5336;27040;3937;6850;7535;919;2207;7305;5781;5777;23533;5290;5291;5293;5294;5295;5296;8503;2885;25759;399694;53358;6464;3824;51744;ENSG00000235590;ENSG00000240707;ENSG00000248319;ENSG00000224939;ENSG00000246090;ENSG00000239454;ENSG00000232234;ENSG00000261177;ENSG00000204241;ENSG00000258499;ENSG00000188660;ENSG00000179818;ENSG00000261087;ENSG00000261211;ENSG00000196668;ENSG00000199382;EN…
path:04650_5	8743;3459;3460;3458;3439;3440;3441;3442;3443;3444;3445;3446;3447;3448;3449;3451;3452;3456;355;8793;8794;8795;8797;3454;3455;ENSG00000228630;ENSG00000226808;ENSG00000224843;ENSG00000260565;ENSG00000258399;ENSG00000119596;ENSG00000196696;ENSG00000232607;ENSG00000242996;ENSG00000012171;ENSG00000246090;ENSG00000248596;ENSG00000260054;ENSG00000239454;ENSG00000245468;ENSG00000261177;ENSG00000246548;ENS…
path:04650_6	11261;5530;5532;5533;5534;5535;63928;5335;5336;27040;5578;5579;5582;6452;6850;7535;10870;5781;5777;23533;5290;5291;5293;5294;5295;5296;8503;2885;5879;5880;5881;10451;7409;7410;ENSG00000240045;ENSG00000229621;ENSG00000227477;ENSG00000259153;ENSG00000231607;ENSG00000034063;ENSG00000235590;ENSG00000240707;ENSG00000248319;ENSG00000224939;ENSG00000246090;ENSG00000239454;ENSG00000232234;ENSG00000261177…
path:04650_7	8743;3459;3460;3458;3439;3440;3441;3442;3443;3444;3445;3446;3447;3448;3449;3451;3452;3456;355;5594;5595;3454;3455;ENSG00000228630;ENSG00000226808;ENSG00000224843;ENSG00000260565;ENSG00000258399;ENSG00000119596;ENSG00000196696;ENSG00000232607;ENSG00000242996;ENSG00000012171;ENSG00000246090;ENSG00000248596;ENSG00000260054;ENSG00000239454;ENSG00000245468;ENSG00000261177;ENSG00000246548;ENSG000002613…
path:04650_8	10725;4772;4773;4775;4776;11261;5530;5532;5533;5534;5535;63928;1437;7124;5594;5595;ENSG00000261615;ENSG00000260302;ENSG00000261795;ENSG00000224843;ENSG00000226572;ENSG00000234456;ENSG00000227912;ENSG00000196421;ENSG00000240045;ENSG00000229621;ENSG00000227477;ENSG00000259153;ENSG00000231607;ENSG00000034063;ENSG00000204466;ENSG00000260852;ENSG00000227775;ENSG00000229645;ENSG00000237438;ENSG00000256…
path:04650_9	5335;5336;6452;2185;6850;7535;10870;5781;5777;23533;5290;5291;5293;5294;5295;5296;8503;5058;5879;5880;5881;10451;7409;7410;3689;3683;ENSG00000235590;ENSG00000196668;ENSG00000199382;ENSG00000240707;ENSG00000248319;ENSG00000224939;ENSG00000246090;ENSG00000239454;ENSG00000232234;ENSG00000261177;ENSG00000204241;ENSG00000258499;ENSG00000188660;ENSG00000179818;ENSG00000261211;ENSG00000186615;ENSG000002…
path:04650_10	5335;5336;6452;2185;5781;5777;3383;3384;23533;5290;5291;5293;5294;5295;5296;8503;5879;5880;5881;10451;7409;7410;3689;3683;ENSG00000235590;ENSG00000196668;ENSG00000199382;ENSG00000261211;ENSG00000186615;ENSG00000237265;ENSG00000234828;ENSG00000246339;ENSG00000261455;ENSG00000255418;ENSG00000251387;ENSG00000224652;ENSG00000261185;ENSG00000259850;ENSG00000249265;ENSG00000224687;ENSG00000242996;ENSG0…
path:04650_11	5335;5336;27040;3937;6850;7535;10870;919;2207;7305;5781;5777;23533;5290;5291;5293;5294;5295;5296;8503;2885;25759;399694;53358;6464;5879;5880;5881;10451;7409;7410;ENSG00000235590;ENSG00000240707;ENSG00000248319;ENSG00000224939;ENSG00000246090;ENSG00000239454;ENSG00000232234;ENSG00000261177;ENSG00000204241;ENSG00000258499;ENSG00000188660;ENSG00000179818;ENSG00000261087;ENSG00000261211;ENSG000001966…
path:04650_12	2534;27040;3937;6850;7535;3932;919;2207;7305;5781;5777;23533;5290;5291;5293;5294;5295;5296;8503;25759;399694;53358;6464;3824;51744;9436;3806;3808;3809;3810;ENSG00000240707;ENSG00000248319;ENSG00000224939;ENSG00000246090;ENSG00000239454;ENSG00000232234;ENSG00000261177;ENSG00000204241;ENSG00000258499;ENSG00000188660;ENSG00000235590;ENSG00000179818;ENSG00000261087;ENSG00000261211;ENSG00000196668;ENS…
path:04650_13	11261;5530;5532;5533;5534;5535;63928;5335;5336;27040;5578;5579;5582;6452;6850;7535;10870;23533;5290;5291;5293;5294;5295;5296;8503;2885;5879;5880;5881;10451;7409;7410;100528032;22914;ENSG00000240045;ENSG00000229621;ENSG00000227477;ENSG00000259153;ENSG00000231607;ENSG00000034063;ENSG00000235590;ENSG00000240707;ENSG00000248319;ENSG00000224939;ENSG00000246090;ENSG00000239454;ENSG00000232234;ENSG00000…
path:04650_14	2534;27040;3937;6850;7535;919;2207;7305;23533;5290;5291;5293;5294;5295;5296;8503;25759;399694;53358;6464;51744;259197;9437;2214;2215;ENSG00000240707;ENSG00000248319;ENSG00000224939;ENSG00000246090;ENSG00000239454;ENSG00000232234;ENSG00000261177;ENSG00000204241;ENSG00000258499;ENSG00000188660;ENSG00000235590;ENSG00000179818;ENSG00000261087;ENSG00000233429;ENSG00000231607;ENSG00000261275;ENSG000002…
path:04650_15	5335;5336;27040;6452;3937;6850;7535;5781;5777;23533;5290;5291;5293;5294;5295;5296;8503;2885;5879;5880;5881;10451;7409;7410;3824;3802;3803;3804;3805;57292;ENSG00000235590;ENSG00000240707;ENSG00000248319;ENSG00000224939;ENSG00000246090;ENSG00000239454;ENSG00000232234;ENSG00000261177;ENSG00000204241;ENSG00000258499;ENSG00000188660;ENSG00000179818;ENSG00000261211;ENSG00000196668;ENSG00000199382;ENSG0…
path:04650_16	637;836;3002;ENSG00000229153;ENSG00000250658;ENSG00000188185;ENSG00000229495;ENSG00000233304;ENSG00000254802;ENSG00000234323;ENSG00000238198;ENSG00000235927;ENSG00000235280;ENSG00000234456
path:04650_17	8743;3459;3460;3458;3439;3440;3441;3442;3443;3444;3445;3446;3447;3448;3449;3451;3452;3456;355;356;ENSG00000228630;ENSG00000226808;ENSG00000224843;ENSG00000260565;ENSG00000258399;ENSG00000119596;ENSG00000196696;ENSG00000232607;ENSG00000242996;ENSG00000012171;ENSG00000246090;ENSG00000248596;ENSG00000260054;ENSG00000239454;ENSG00000245468;ENSG00000261177;ENSG00000246548;ENSG00000261348;ENSG000002267…
path:04650_18	5335;5336;10870;79465;80328;80329;23533;5290;5291;5293;5294;5295;5296;8503;2885;100528032;22914;ENSG00000235590;ENSG00000179818;ENSG00000233429;ENSG00000231607;ENSG00000261275;ENSG00000249348;ENSG00000225783;ENSG00000262228;ENSG00000188338;ENSG00000258486;ENSG00000197332;ENSG00000260852
path:04650_19	10725;4772;4773;4775;4776;3458;1437;7124;5594;5595;5604;5605;ENSG00000261615;ENSG00000260302;ENSG00000261795;ENSG00000224843;ENSG00000226572;ENSG00000234456;ENSG00000227912;ENSG00000196421;ENSG00000260565;ENSG00000258399;ENSG00000119596;ENSG00000196696;ENSG00000232607;ENSG00000242996;ENSG00000012171;ENSG00000204466;ENSG00000260852;ENSG00000227775;ENSG00000229645;ENSG00000237438;ENSG00000256061;EN…
path:04650_20	3458;1437;7124;5594;5595;5604;5605;369;5894;673;5058;ENSG00000260565;ENSG00000258399;ENSG00000119596;ENSG00000196696;ENSG00000232607;ENSG00000242996;ENSG00000012171;ENSG00000204466;ENSG00000260852;ENSG00000227775;ENSG00000229645;ENSG00000237438;ENSG00000256061;ENSG00000235954;ENSG00000225210;ENSG00000259854;ENSG00000204241;ENSG00000233864;ENSG00000226383;ENSG00000257061;ENSG00000242349;ENSG000002…
path:04650_21	5594;5595;5604;5605;369;5894;673;3265;3845;4893;5058;ENSG00000227775;ENSG00000229645;ENSG00000237438;ENSG00000256061;ENSG00000235954;ENSG00000225210;ENSG00000259854;ENSG00000204241;ENSG00000260565;ENSG00000258399;ENSG00000119596;ENSG00000196696;ENSG00000232607;ENSG00000242996;ENSG00000012171;ENSG00000233864;ENSG00000226383;ENSG00000257061;ENSG00000242349;ENSG00000234899;ENSG00000246130;ENSG000002…
path:04650_22	5604;5605;369;5894;673;3265;3845;4893;6654;6655;ENSG00000225210;ENSG00000259854;ENSG00000204241;ENSG00000260565;ENSG00000258399;ENSG00000119596;ENSG00000196696;ENSG00000232607;ENSG00000242996;ENSG00000012171;ENSG00000233864;ENSG00000226383;ENSG00000257061;ENSG00000242349;ENSG00000234899;ENSG00000246130;ENSG00000246363;ENSG00000242474;ENSG00000228649;ENSG00000235831;ENSG00000228623;ENSG00000230002…
path:04650_23	5335;5336;27040;3937;6850;7535;10870;5781;5777;23533;5290;5291;5293;5294;5295;5296;8503;6654;6655;2885;25759;399694;53358;6464;51744;ENSG00000235590;ENSG00000240707;ENSG00000248319;ENSG00000224939;ENSG00000246090;ENSG00000239454;ENSG00000232234;ENSG00000261177;ENSG00000204241;ENSG00000258499;ENSG00000188660;ENSG00000179818;ENSG00000261211;ENSG00000196668;ENSG00000199382;ENSG00000186615;ENSG000002…
path:04650_24	11261;5530;5532;5533;5534;5535;63928;5335;5336;27040;5578;5579;5582;6452;6850;7535;10870;5781;5777;23533;5290;5291;5293;5294;5295;5296;8503;5879;5880;5881;10451;7409;7410;3689;3683;ENSG00000240045;ENSG00000229621;ENSG00000227477;ENSG00000259153;ENSG00000231607;ENSG00000034063;ENSG00000235590;ENSG00000240707;ENSG00000248319;ENSG00000224939;ENSG00000246090;ENSG00000239454;ENSG00000232234;ENSG000002…
path:04660_1	4792;4793;4794;4790;5970;3551;9020;6885;ENSG00000261087;ENSG00000235731;ENSG00000259457;ENSG00000251615;ENSG00000215866;ENSG00000229495;ENSG00000236824;ENSG00000244300;ENSG00000239454;ENSG00000259731;ENSG00000260597;ENSG00000227012;ENSG00000257883;ENSG00000203620;ENSG00000226487;ENSG00000160336;ENSG00000233016;ENSG00000224032;ENSG00000224137;ENSG00000235703;ENSG00000259504;ENSG00000229692;ENSG000…
path:04660_2	4792;4793;4794;3551;8517;1147;9020;1326;8915;6885;ENSG00000231177;ENSG00000230523;ENSG00000237647;ENSG00000236901;ENSG00000185186;ENSG00000240045;ENSG00000234781;ENSG00000229153;ENSG00000250658;ENSG00000188185;ENSG00000229495;ENSG00000233304;ENSG00000256558;ENSG00000254802;ENSG00000234323;ENSG00000238198;ENSG00000235927;ENSG00000223414;ENSG00000260565;ENSG00000258399;ENSG00000196696;ENSG000002326…
path:04660_3	3551;8517;1147;9020;1326;10892;8915;84433;6885;ENSG00000231177;ENSG00000230523;ENSG00000237647;ENSG00000236901;ENSG00000185186;ENSG00000240045;ENSG00000234781;ENSG00000229153;ENSG00000250658;ENSG00000188185;ENSG00000229495;ENSG00000233304;ENSG00000256558;ENSG00000254802;ENSG00000234323;ENSG00000238198;ENSG00000235927;ENSG00000223414;ENSG00000260565;ENSG00000258399;ENSG00000196696;ENSG00000232607;…
path:04660_4	3551;8517;1147;9020;1326;10000;207;208;ENSG00000231177;ENSG00000230523;ENSG00000237647;ENSG00000236901;ENSG00000185186;ENSG00000240045;ENSG00000234781;ENSG00000229153;ENSG00000250658;ENSG00000188185;ENSG00000229495;ENSG00000233304;ENSG00000256558;ENSG00000254802;ENSG00000234323;ENSG00000238198;ENSG00000235927;ENSG00000223414;ENSG00000260565;ENSG00000258399;ENSG00000196696;ENSG00000232607;ENSG0000…
path:04660_5	9020;1326;10000;207;208;5163;23533;5290;5291;5293;5294;5295;5296;8503;2932;ENSG00000239921;ENSG00000197558;ENSG00000260539;ENSG00000260565;ENSG00000258399;ENSG00000119596;ENSG00000196696;ENSG00000257381;ENSG00000232607;ENSG00000242996;ENSG00000203645;ENSG00000231977;ENSG00000247708;ENSG00000233237;ENSG00000240256;ENSG00000215417;ENSG00000234912;ENSG00000227912;ENSG00000204860;ENSG00000261826;ENSG…
path:04660_6	10000;207;208;5163;2885;23533;5290;5291;5293;5294;5295;5296;8503;940;29851;ENSG00000260539;ENSG00000260565;ENSG00000258399;ENSG00000119596;ENSG00000196696;ENSG00000257381;ENSG00000232607;ENSG00000242996;ENSG00000203645;ENSG00000231977;ENSG00000247708;ENSG00000233237;ENSG00000240256;ENSG00000215417;ENSG00000234912;ENSG00000227912;ENSG00000204860;ENSG00000261826;ENSG00000224843;ENSG00000234883;ENSG…
path:04660_7	2885;23533;5290;5291;5293;5294;5295;5296;8503;940;6654;6655;27040;ENSG00000258486;ENSG00000197332;ENSG00000260852;ENSG00000233429;ENSG00000231607;ENSG00000261275;ENSG00000249348;ENSG00000225783;ENSG00000262228;ENSG00000188338
path:04660_8	1326;10000;207;208;5163;23533;5290;5291;5293;5294;5295;5296;8503;940;29851;2932;ENSG00000239921;ENSG00000197558;ENSG00000260539;ENSG00000260565;ENSG00000258399;ENSG00000119596;ENSG00000196696;ENSG00000257381;ENSG00000232607;ENSG00000242996;ENSG00000203645;ENSG00000231977;ENSG00000247708;ENSG00000233237;ENSG00000240256;ENSG00000215417;ENSG00000234912;ENSG00000227912;ENSG00000204860;ENSG00000261826…
path:04660_9	10000;207;208;5163;23533;5290;5291;5293;5294;5295;5296;8503;940;29851;959;ENSG00000260539;ENSG00000260565;ENSG00000258399;ENSG00000119596;ENSG00000196696;ENSG00000257381;ENSG00000232607;ENSG00000242996;ENSG00000203645;ENSG00000231977;ENSG00000247708;ENSG00000233237;ENSG00000240256;ENSG00000215417;ENSG00000234912;ENSG00000227912;ENSG00000204860;ENSG00000261826;ENSG00000224843;ENSG00000234883;ENSG0…
path:04660_10	2885;940;6654;6655;10125;5335;27040;9402;7535;ENSG00000258486;ENSG00000197332;ENSG00000260852;ENSG00000244459;ENSG00000204860;ENSG00000235590;ENSG00000240707;ENSG00000248319;ENSG00000224939;ENSG00000246090;ENSG00000239454;ENSG00000232234;ENSG00000261177;ENSG00000204241;ENSG00000258499;ENSG00000188660;ENSG00000179818
path:04660_11	2885;6654;6655;10125;3265;3845;4893;3702;7006;5335;27040;3937;ENSG00000258486;ENSG00000197332;ENSG00000260852;ENSG00000244459;ENSG00000204860;ENSG00000234899;ENSG00000246130;ENSG00000246363;ENSG00000242474;ENSG00000228649;ENSG00000235831;ENSG00000228623;ENSG00000230002;ENSG00000215908;ENSG00000229055;ENSG00000226237;ENSG00000260947;ENSG00000226487;ENSG00000250739;ENSG00000229719;ENSG00000227012;E…
path:04660_12	6654;6655;10125;3265;3845;4893;2353;3725;5335;5894;ENSG00000244459;ENSG00000204860;ENSG00000234899;ENSG00000246130;ENSG00000246363;ENSG00000242474;ENSG00000228649;ENSG00000235831;ENSG00000228623;ENSG00000230002;ENSG00000215908;ENSG00000229055;ENSG00000226237;ENSG00000260947;ENSG00000226487;ENSG00000250739;ENSG00000229719;ENSG00000227012;ENSG00000237604;ENSG00000239454;ENSG00000254731;ENSG00000245…
path:04660_13	10125;3265;3845;4893;2353;3725;5604;5605;5894;5594;5595;ENSG00000244459;ENSG00000204860;ENSG00000234899;ENSG00000246130;ENSG00000246363;ENSG00000242474;ENSG00000228649;ENSG00000235831;ENSG00000228623;ENSG00000230002;ENSG00000215908;ENSG00000229055;ENSG00000226237;ENSG00000260947;ENSG00000226487;ENSG00000250739;ENSG00000229719;ENSG00000227012;ENSG00000237604;ENSG00000239454;ENSG00000254731;ENSG000…
path:04660_14	10000;207;208;10725;4772;4773;4775;4776;11261;5530;5532;5533;5534;5535;63928;1432;5600;5603;6300;2932;ENSG00000260539;ENSG00000260565;ENSG00000258399;ENSG00000119596;ENSG00000196696;ENSG00000257381;ENSG00000232607;ENSG00000242996;ENSG00000203645;ENSG00000231977;ENSG00000247708;ENSG00000233237;ENSG00000240256;ENSG00000215417;ENSG00000234912;ENSG00000227912;ENSG00000204860;ENSG00000261615;ENSG00000…
path:04660_15	1326;10000;207;208;5163;23533;5290;5291;5293;5294;5295;5296;8503;10725;4772;4773;4775;4776;2932;ENSG00000239921;ENSG00000197558;ENSG00000260539;ENSG00000260565;ENSG00000258399;ENSG00000119596;ENSG00000196696;ENSG00000257381;ENSG00000232607;ENSG00000242996;ENSG00000203645;ENSG00000231977;ENSG00000247708;ENSG00000233237;ENSG00000240256;ENSG00000215417;ENSG00000234912;ENSG00000227912;ENSG00000204860…
path:04660_16	10125;3702;7006;5335;27040;9402;10451;7409;7410;4690;8440;3937;7535;ENSG00000244459;ENSG00000204860;ENSG00000235590;ENSG00000224843;ENSG00000240707;ENSG00000248319;ENSG00000224939;ENSG00000246090;ENSG00000239454;ENSG00000232234;ENSG00000261177;ENSG00000204241;ENSG00000258499;ENSG00000188660;ENSG00000179818
path:04660_17	2885;6654;6655;10125;3702;7006;5335;27040;9402;3937;7535;ENSG00000258486;ENSG00000197332;ENSG00000260852;ENSG00000244459;ENSG00000204860;ENSG00000235590;ENSG00000240707;ENSG00000248319;ENSG00000224939;ENSG00000246090;ENSG00000239454;ENSG00000232234;ENSG00000261177;ENSG00000204241;ENSG00000258499;ENSG00000188660;ENSG00000179818
path:04660_18	3702;7006;5335;9402;10451;7409;7410;387;998;4690;8440;3937;7535;ENSG00000235590;ENSG00000224843;ENSG00000260505;ENSG00000226029;ENSG00000254333;ENSG00000260597;ENSG00000256982;ENSG00000231453;ENSG00000257883;ENSG00000249265;ENSG00000229180;ENSG00000260274;ENSG00000201750;ENSG00000200229;ENSG00000202364;ENSG00000199298;ENSG00000100181;ENSG00000261088;ENSG00000241933;ENSG00000262686;ENSG00000260682…
path:04660_19	3702;7006;5335;9402;10451;7409;7410;10298;5058;5062;5063;56924;57144;4690;8440;3937;7535;ENSG00000235590;ENSG00000224843;ENSG00000226572;ENSG00000034063;ENSG00000246022;ENSG00000240875;ENSG00000249167;ENSG00000242349;ENSG00000214548;ENSG00000240707;ENSG00000248319;ENSG00000224939;ENSG00000246090;ENSG00000239454;ENSG00000232234;ENSG00000261177;ENSG00000204241;ENSG00000258499;ENSG00000188660;ENSG00…
path:04660_20	2885;3702;7006;5335;27040;9402;3937;7535;919;23624;867;868;3932;5777;1739;1432;5600;5603;6300;ENSG00000258486;ENSG00000197332;ENSG00000260852;ENSG00000235590;ENSG00000240707;ENSG00000248319;ENSG00000224939;ENSG00000246090;ENSG00000239454;ENSG00000232234;ENSG00000261177;ENSG00000204241;ENSG00000258499;ENSG00000188660;ENSG00000179818;ENSG00000261087;ENSG00000261615;ENSG00000260077;ENSG00000232956;E…
path:04660_21	10725;4772;4773;4775;4776;11261;5530;5532;5533;5534;5535;63928;7535;1432;5600;5603;6300;2932;ENSG00000261615;ENSG00000260302;ENSG00000261795;ENSG00000224843;ENSG00000226572;ENSG00000234456;ENSG00000227912;ENSG00000196421;ENSG00000240045;ENSG00000229621;ENSG00000227477;ENSG00000259153;ENSG00000231607;ENSG00000034063;ENSG00000240707;ENSG00000248319;ENSG00000224939;ENSG00000246090;ENSG00000239454;EN…
path:04660_22	7535;916;919;2534;23624;867;868;3932;5788;5777;ENSG00000240707;ENSG00000248319;ENSG00000224939;ENSG00000246090;ENSG00000239454;ENSG00000232234;ENSG00000261177;ENSG00000204241;ENSG00000258499;ENSG00000188660;ENSG00000235590;ENSG00000179818;ENSG00000261087
path:04660_23	27040;3937;7535;919;2534;920;925;926;23624;867;868;3932;5788;5777;1739;1432;5600;5603;6300;ENSG00000240707;ENSG00000248319;ENSG00000224939;ENSG00000246090;ENSG00000239454;ENSG00000232234;ENSG00000261177;ENSG00000204241;ENSG00000258499;ENSG00000188660;ENSG00000235590;ENSG00000179818;ENSG00000261087;ENSG00000242125;ENSG00000261615;ENSG00000260077;ENSG00000232956;ENSG00000226572;ENSG00000260539;ENSG…
path:04660_24	27040;3937;7535;919;2534;23624;867;868;3932;5777;1493;5133;1739;1432;5600;5603;6300;ENSG00000240707;ENSG00000248319;ENSG00000224939;ENSG00000246090;ENSG00000239454;ENSG00000232234;ENSG00000261177;ENSG00000204241;ENSG00000258499;ENSG00000188660;ENSG00000235590;ENSG00000179818;ENSG00000261087;ENSG00000226808;ENSG00000261615;ENSG00000260077;ENSG00000232956;ENSG00000226572;ENSG00000260539;ENSG0000025…
path:04660_25	4792;4793;4794;3551;8517;9020;8915;6885;5609;ENSG00000231177;ENSG00000230523;ENSG00000237647;ENSG00000236901;ENSG00000185186;ENSG00000259834;ENSG00000235106
path:04662_1	4792;4793;4794;4790;5970;3551;10000;207;208;ENSG00000261087;ENSG00000235731;ENSG00000259457;ENSG00000251615;ENSG00000215866;ENSG00000229495;ENSG00000236824;ENSG00000244300;ENSG00000239454;ENSG00000259731;ENSG00000260597;ENSG00000227012;ENSG00000257883;ENSG00000203620;ENSG00000226487;ENSG00000160336;ENSG00000233016;ENSG00000224032;ENSG00000224137;ENSG00000235703;ENSG00000259504;ENSG00000229692;ENS…
path:04662_2	3551;8517;1147;2932;10892;8915;84433;10000;207;208;23533;5290;5291;5293;5294;5295;5296;8503;ENSG00000231177;ENSG00000230523;ENSG00000237647;ENSG00000236901;ENSG00000185186;ENSG00000240045;ENSG00000234781;ENSG00000229153;ENSG00000250658;ENSG00000188185;ENSG00000229495;ENSG00000233304;ENSG00000256558;ENSG00000254802;ENSG00000234323;ENSG00000238198;ENSG00000235927;ENSG00000223414;ENSG00000260565;ENS…
path:04662_3	4792;4793;4794;3551;8517;1147;2932;10000;207;208;23533;5290;5291;5293;5294;5295;5296;8503;ENSG00000231177;ENSG00000230523;ENSG00000237647;ENSG00000236901;ENSG00000185186;ENSG00000240045;ENSG00000234781;ENSG00000229153;ENSG00000250658;ENSG00000188185;ENSG00000229495;ENSG00000233304;ENSG00000256558;ENSG00000254802;ENSG00000234323;ENSG00000238198;ENSG00000235927;ENSG00000223414;ENSG00000260565;ENSG0…
path:04662_4	10000;207;208;10451;7409;7410;23533;5290;5291;5293;5294;5295;5296;8503;930;4067;6850;118788;ENSG00000260539;ENSG00000260565;ENSG00000258399;ENSG00000119596;ENSG00000196696;ENSG00000257381;ENSG00000232607;ENSG00000242996;ENSG00000203645;ENSG00000231977;ENSG00000247708;ENSG00000233237;ENSG00000240256;ENSG00000215417;ENSG00000234912;ENSG00000227912;ENSG00000204860;ENSG00000224843;ENSG00000233429;ENS…
path:04662_5	10451;7409;7410;23533;5290;5291;5293;5294;5295;5296;8503;930;5879;5880;5881;5336;29760;695;4067;974;973;6850;27071;ENSG00000224843;ENSG00000233429;ENSG00000231607;ENSG00000261275;ENSG00000249348;ENSG00000225783;ENSG00000262228;ENSG00000188338;ENSG00000260539;ENSG00000234686;ENSG00000234883;ENSG00000174083;ENSG00000216011;ENSG00000261087;ENSG00000223396;ENSG00000260852;ENSG00000104691
path:04662_6	3551;8517;1147;2932;10000;207;208;23533;5290;5291;5293;5294;5295;5296;8503;930;118788;ENSG00000231177;ENSG00000230523;ENSG00000237647;ENSG00000236901;ENSG00000185186;ENSG00000240045;ENSG00000234781;ENSG00000229153;ENSG00000250658;ENSG00000188185;ENSG00000229495;ENSG00000233304;ENSG00000256558;ENSG00000254802;ENSG00000234323;ENSG00000238198;ENSG00000235927;ENSG00000223414;ENSG00000260565;ENSG00000…
path:04662_7	2353;3725;3265;3845;4893;25780;5336;5894;6654;6655;ENSG00000260268;ENSG00000255794;ENSG00000236834;ENSG00000224711;ENSG00000260192;ENSG00000245910;ENSG00000225783;ENSG00000229153;ENSG00000250658;ENSG00000188185;ENSG00000229495;ENSG00000233304;ENSG00000254802;ENSG00000234323;ENSG00000238198;ENSG00000235927;ENSG00000253123;ENSG00000227375;ENSG00000224843;ENSG00000234883;ENSG00000222041;ENSG00000234…
path:04662_8	2353;3725;3265;3845;4893;25780;5604;5605;5594;5595;5894;ENSG00000260268;ENSG00000255794;ENSG00000236834;ENSG00000224711;ENSG00000260192;ENSG00000245910;ENSG00000225783;ENSG00000229153;ENSG00000250658;ENSG00000188185;ENSG00000229495;ENSG00000233304;ENSG00000254802;ENSG00000234323;ENSG00000238198;ENSG00000235927;ENSG00000253123;ENSG00000227375;ENSG00000224843;ENSG00000234883;ENSG00000222041;ENSG000…
path:04662_9	10725;4772;4773;4775;4776;11261;5530;5532;5533;5534;5535;63928;ENSG00000261615;ENSG00000260302;ENSG00000261795;ENSG00000224843;ENSG00000226572;ENSG00000234456;ENSG00000227912;ENSG00000196421;ENSG00000240045;ENSG00000229621;ENSG00000227477;ENSG00000259153;ENSG00000231607;ENSG00000034063
path:04662_10	10451;7409;7410;930;5879;5880;5881;5336;29760;695;4067;6850;2885;ENSG00000224843;ENSG00000260539;ENSG00000234686;ENSG00000234883;ENSG00000174083;ENSG00000216011;ENSG00000261087;ENSG00000223396;ENSG00000260852;ENSG00000104691;ENSG00000258486;ENSG00000197332
path:04662_11	10451;7409;7410;23533;5290;5291;5293;5294;5295;5296;8503;930;5336;29760;695;4067;974;973;6850;5777;118788;27071;ENSG00000224843;ENSG00000233429;ENSG00000231607;ENSG00000261275;ENSG00000249348;ENSG00000225783;ENSG00000262228;ENSG00000188338;ENSG00000261087;ENSG00000223396;ENSG00000260852;ENSG00000104691
path:04662_12	5336;29760;695;4067;6850;5777;971;933;118788;ENSG00000261087;ENSG00000223396;ENSG00000260852;ENSG00000104691
path:04662_13	10451;7409;7410;25780;5336;29760;695;6850;6654;6655;2885;ENSG00000224843;ENSG00000261087;ENSG00000223396;ENSG00000260852;ENSG00000258486;ENSG00000197332
path:04664_1	2207;2206;23533;5290;5291;5293;5294;5295;5296;8503;9846;3937;695;6850;4067;27040;5335;5336;10451;7409;7410;ENSG00000233429;ENSG00000231607;ENSG00000261275;ENSG00000249348;ENSG00000225783;ENSG00000262228;ENSG00000188338;ENSG00000261087;ENSG00000223396;ENSG00000260852;ENSG00000104691;ENSG00000235590;ENSG00000224843
path:04664_2	2207;2534;23533;5290;5291;5293;5294;5295;5296;8503;9846;3937;6850;4067;27040;5335;5336;10451;7409;7410;ENSG00000233429;ENSG00000231607;ENSG00000261275;ENSG00000249348;ENSG00000225783;ENSG00000262228;ENSG00000188338;ENSG00000223396;ENSG00000104691;ENSG00000235590;ENSG00000224843
path:04664_3	10000;207;208;5163;23533;5290;5291;5293;5294;5295;5296;8503;695;6850;5335;5336;5879;5880;5881;ENSG00000260539;ENSG00000260565;ENSG00000258399;ENSG00000119596;ENSG00000196696;ENSG00000257381;ENSG00000232607;ENSG00000242996;ENSG00000203645;ENSG00000231977;ENSG00000247708;ENSG00000233237;ENSG00000240256;ENSG00000215417;ENSG00000234912;ENSG00000227912;ENSG00000204860;ENSG00000261826;ENSG00000224843;E…
path:04664_4	1432;5600;5603;6300;5609;6416;5606;5608;23533;5290;5291;5293;5294;5295;5296;8503;5879;5880;5881;10451;7409;7410;ENSG00000261615;ENSG00000260077;ENSG00000188660;ENSG00000232956;ENSG00000226572;ENSG00000260539;ENSG00000257381;ENSG00000226674;ENSG00000262228;ENSG00000221481;ENSG00000178947;ENSG00000229214;ENSG00000034063;ENSG00000225470;ENSG00000233429;ENSG00000231607;ENSG00000261275;ENSG00000249348…
path:04664_5	5609;6416;5606;5608;23533;5290;5291;5293;5294;5295;5296;8503;5599;5601;5602;5879;5880;5881;10451;7409;7410;ENSG00000262228;ENSG00000221481;ENSG00000178947;ENSG00000229214;ENSG00000034063;ENSG00000225470;ENSG00000233429;ENSG00000231607;ENSG00000261275;ENSG00000249348;ENSG00000225783;ENSG00000188338;ENSG00000214870;ENSG00000227533;ENSG00000230555;ENSG00000236008;ENSG00000247287;ENSG00000212694;ENSG…
path:04664_6	2207;23533;5290;5291;5293;5294;5295;5296;8503;9846;3937;6850;4067;27040;5335;5336;2885;10451;7409;7410;ENSG00000233429;ENSG00000231607;ENSG00000261275;ENSG00000249348;ENSG00000225783;ENSG00000262228;ENSG00000188338;ENSG00000223396;ENSG00000104691;ENSG00000235590;ENSG00000258486;ENSG00000197332;ENSG00000260852;ENSG00000224843
path:04664_7	5594;5595;5604;5605;5894;3265;3845;4893;ENSG00000227775;ENSG00000229645;ENSG00000237438;ENSG00000256061;ENSG00000235954;ENSG00000225210;ENSG00000259854;ENSG00000204241;ENSG00000260565;ENSG00000258399;ENSG00000119596;ENSG00000196696;ENSG00000232607;ENSG00000242996;ENSG00000012171;ENSG00000233864;ENSG00000226383;ENSG00000257061;ENSG00000242349;ENSG00000234899;ENSG00000246130;ENSG00000246363;ENSG000…
path:04664_8	5594;5595;5604;5605;5894;100137049;123745;255189;283748;5321;8605;8681;ENSG00000227775;ENSG00000229645;ENSG00000237438;ENSG00000256061;ENSG00000235954;ENSG00000225210;ENSG00000259854;ENSG00000204241;ENSG00000260565;ENSG00000258399;ENSG00000119596;ENSG00000196696;ENSG00000232607;ENSG00000242996;ENSG00000012171;ENSG00000233864;ENSG00000226383;ENSG00000257061;ENSG00000242349;ENSG00000146666;ENSG0000…
path:04664_9	5604;5605;5894;3265;3845;4893;6654;6655;ENSG00000225210;ENSG00000259854;ENSG00000204241;ENSG00000260565;ENSG00000258399;ENSG00000119596;ENSG00000196696;ENSG00000232607;ENSG00000242996;ENSG00000012171;ENSG00000233864;ENSG00000226383;ENSG00000257061;ENSG00000242349;ENSG00000234899;ENSG00000246130;ENSG00000246363;ENSG00000242474;ENSG00000228649;ENSG00000235831;ENSG00000228623;ENSG00000230002;ENSG000…
path:04664_10	6850;27040;6654;6655;2885;ENSG00000258486;ENSG00000197332;ENSG00000260852
path:04666_1	2213;3635;3636;ENSG00000226808;ENSG00000224843;ENSG00000234962;ENSG00000256982;ENSG00000228262;ENSG00000223396
path:04666_2	2212;9103;2209;3055;4067;6850;5788;23533;5290;5291;5293;5294;5295;5296;8503;1398;1399;9846;ENSG00000223396;ENSG00000104691;ENSG00000233429;ENSG00000231607;ENSG00000261275;ENSG00000249348;ENSG00000225783;ENSG00000262228;ENSG00000188338;ENSG00000229807;ENSG00000253311;ENSG00000235954;ENSG00000222041
path:04666_3	2212;9103;2209;3055;4067;6850;23533;5290;5291;5293;5294;5295;5296;8503;27040;5335;5336;10000;207;208;10451;7409;7410;5337;5338;4651;9846;382;10059;1759;1785;26052;273;ENSG00000223396;ENSG00000104691;ENSG00000233429;ENSG00000231607;ENSG00000261275;ENSG00000249348;ENSG00000225783;ENSG00000262228;ENSG00000188338;ENSG00000235590;ENSG00000260539;ENSG00000260565;ENSG00000258399;ENSG00000119596;ENSG0000…
path:04666_4	5894;5604;5594;5595;ENSG00000226383;ENSG00000257061;ENSG00000242349;ENSG00000225210;ENSG00000259854;ENSG00000204241;ENSG00000260565;ENSG00000258399;ENSG00000119596;ENSG00000196696;ENSG00000232607;ENSG00000242996;ENSG00000012171;ENSG00000227775;ENSG00000229645;ENSG00000237438;ENSG00000256061;ENSG00000235954
path:04666_5	6850;23533;5290;5291;5293;5294;5295;5296;8503;27040;5335;5336;10000;207;208;6198;6199;5337;5338;4651;23396;8394;8395;8611;8612;8613;9846;382;10059;1759;1785;26052;273;56848;8877;ENSG00000233429;ENSG00000231607;ENSG00000261275;ENSG00000249348;ENSG00000225783;ENSG00000262228;ENSG00000188338;ENSG00000235590;ENSG00000260539;ENSG00000260565;ENSG00000258399;ENSG00000119596;ENSG00000196696;ENSG000002573…
path:04666_6	2212;9103;2209;6850;23533;5290;5291;5293;5294;5295;5296;8503;5335;5336;10451;7409;7410;5879;5880;998;5337;5338;23396;8394;8395;8611;8612;8613;382;ENSG00000233429;ENSG00000231607;ENSG00000261275;ENSG00000249348;ENSG00000225783;ENSG00000262228;ENSG00000188338;ENSG00000235590;ENSG00000224843;ENSG00000260539;ENSG00000234686;ENSG00000234883;ENSG00000174083;ENSG00000216011;ENSG00000100181;ENSG000002610…
path:04666_7	6850;10451;7409;7410;5879;5880;10163;10810;8936;998;7454;8976;1794;5337;5338;5058;2934;85477;23396;8394;8395;8611;8612;8613;382;ENSG00000224843;ENSG00000260539;ENSG00000234686;ENSG00000234883;ENSG00000174083;ENSG00000216011;ENSG00000185168;ENSG00000229214;ENSG00000260388;ENSG00000247157;ENSG00000233386;ENSG00000188338;ENSG00000258476;ENSG00000226031;ENSG00000228775;ENSG00000237737;ENSG00000251045…
path:04666_8	2212;9103;2209;6850;23533;5290;5291;5293;5294;5295;5296;8503;5335;5336;10000;207;208;10451;7409;7410;5879;5880;5337;5338;50807;55616;8853;4651;23396;8394;8395;8611;8612;8613;382;56848;8877;ENSG00000233429;ENSG00000231607;ENSG00000261275;ENSG00000249348;ENSG00000225783;ENSG00000262228;ENSG00000188338;ENSG00000235590;ENSG00000260539;ENSG00000260565;ENSG00000258399;ENSG00000119596;ENSG00000196696;EN…
path:04666_9	10451;7409;7410;5879;5880;10163;10810;8936;10092;10093;10094;10095;10109;10552;81873;998;7454;8976;1794;5337;5338;5058;2934;85477;23396;8394;8395;8611;8612;8613;382;ENSG00000224843;ENSG00000260539;ENSG00000234686;ENSG00000234883;ENSG00000174083;ENSG00000216011;ENSG00000185168;ENSG00000229214;ENSG00000260388;ENSG00000247157;ENSG00000233386;ENSG00000188338;ENSG00000258476;ENSG00000226031;ENSG000002…
path:04666_10	6850;23533;5290;5291;5293;5294;5295;5296;8503;5335;5336;10451;7409;7410;5879;5880;998;7454;8976;5337;5338;2934;85477;23396;8394;8395;8611;8612;8613;382;ENSG00000233429;ENSG00000231607;ENSG00000261275;ENSG00000249348;ENSG00000225783;ENSG00000262228;ENSG00000188338;ENSG00000235590;ENSG00000224843;ENSG00000260539;ENSG00000234686;ENSG00000234883;ENSG00000174083;ENSG00000216011;ENSG00000100181;ENSG000…
path:04666_11	6850;10451;7409;7410;5879;5880;998;7454;8976;7408;2934;85477;23396;8394;8395;ENSG00000224843;ENSG00000260539;ENSG00000234686;ENSG00000234883;ENSG00000174083;ENSG00000216011;ENSG00000100181;ENSG00000261088;ENSG00000241933;ENSG00000257883;ENSG00000262686;ENSG00000260682;ENSG00000254333;ENSG00000175699;ENSG00000260077;ENSG00000259820;ENSG00000235831;ENSG00000249082;ENSG00000242808;ENSG00000249896;EN…
path:04666_12	2212;9103;2209;3055;4067;6850;10451;7409;7410;1794;1398;1399;5337;5338;382;ENSG00000223396;ENSG00000104691;ENSG00000224843;ENSG00000262228;ENSG00000229807;ENSG00000253311;ENSG00000235954;ENSG00000222041;ENSG00000233429;ENSG00000235590;ENSG00000231607
path:04666_13	2212;9103;2209;6850;23533;5290;5291;5293;5294;5295;5296;8503;27040;5335;5336;10000;207;208;10451;7409;7410;5337;5338;4651;23396;8394;8395;8611;8612;8613;9846;382;10059;1759;1785;26052;273;56848;8877;ENSG00000233429;ENSG00000231607;ENSG00000261275;ENSG00000249348;ENSG00000225783;ENSG00000262228;ENSG00000188338;ENSG00000235590;ENSG00000260539;ENSG00000260565;ENSG00000258399;ENSG00000119596;ENSG0000…
path:04666_14	10451;7409;7410;5879;5880;10163;10810;8936;1794;5058;3984;3985;23396;8394;8395;382;ENSG00000224843;ENSG00000260539;ENSG00000234686;ENSG00000234883;ENSG00000174083;ENSG00000216011;ENSG00000185168;ENSG00000229214;ENSG00000260388;ENSG00000247157;ENSG00000233386;ENSG00000188338;ENSG00000258476;ENSG00000226031;ENSG00000228775;ENSG00000237737;ENSG00000251045;ENSG00000249241;ENSG00000188660;ENSG00000104…
path:04666_15	5879;5880;5058;3984;3985;1072;1073;ENSG00000260539;ENSG00000234686;ENSG00000234883;ENSG00000174083;ENSG00000216011;ENSG00000246022;ENSG00000240875;ENSG00000249167;ENSG00000242349;ENSG00000214548;ENSG00000235590;ENSG00000244459;ENSG00000250658;ENSG00000261185;ENSG00000255553;ENSG00000255418;ENSG00000224843;ENSG00000222041;ENSG00000260565
path:04666_16	5879;5880;10092;10093;10094;10095;10109;10552;81873;998;7454;8976;5337;5338;2934;85477;23396;8394;8395;8611;8612;8613;382;5578;5579;5582;ENSG00000260539;ENSG00000234686;ENSG00000234883;ENSG00000174083;ENSG00000216011;ENSG00000260302;ENSG00000237517;ENSG00000230513;ENSG00000209804;ENSG00000224843;ENSG00000229692;ENSG00000257381;ENSG00000237438;ENSG00000100181;ENSG00000261088;ENSG00000241933;ENSG00…
path:04670_1	100506658;10686;1364;1365;1366;137075;149461;23562;24146;26285;49861;5010;51208;53842;7122;9071;9073;9074;9075;9076;9080;90952;ENSG00000226808;ENSG00000224843
path:04670_2	4313;4318;3688;3676;23533;5290;5291;5293;5294;5295;5296;8503;1432;5600;5603;6300;1536;27035;50508;1535;4688;653361;5879;4689;10451;7409;7410;4478;7430;7412;ENSG00000238198;ENSG00000229042;ENSG00000232956;ENSG00000146666;ENSG00000225783;ENSG00000214407;ENSG00000248693;ENSG00000203645;ENSG00000250739;ENSG00000229692;ENSG00000231607;ENSG00000233429;ENSG00000261275;ENSG00000249348;ENSG00000262228;ENS…
path:04670_3	1003;5175;1500;1499;1495;1496;29119;ENSG00000233237;ENSG00000224843;ENSG00000234883;ENSG00000222041;ENSG00000226808;ENSG00000237697;ENSG00000179818;ENSG00000229692;ENSG00000221481;ENSG00000178947
path:04670_4	3689;50848;3683;3688;3676;3684;83700;5906;5908;10451;7409;7410;10411;11069;83593;2185;7070;3383;ENSG00000034063;ENSG00000225470;ENSG00000248693;ENSG00000203645;ENSG00000250739;ENSG00000229692;ENSG00000231607;ENSG00000185168;ENSG00000229214;ENSG00000224843;ENSG00000196668;ENSG00000199382;ENSG00000237265;ENSG00000234828;ENSG00000246339;ENSG00000261455;ENSG00000255418;ENSG00000251387;ENSG00000224652…
path:04670_5	3689;9564;3683;6093;9475;5578;5579;5582;5747;387;2909;394;5829;10451;7409;7410;4478;7430;3383;5335;5336;5906;5908;ENSG00000260604;ENSG00000226808;ENSG00000230920;ENSG00000233429;ENSG00000179406;ENSG00000253640;ENSG00000229692;ENSG00000257381;ENSG00000246863;ENSG00000242349;ENSG00000235280;ENSG00000240607;ENSG00000260505;ENSG00000226029;ENSG00000254333;ENSG00000260597;ENSG00000256982;ENSG000002314…
path:04670_6	9564;4301;6494;6093;9475;5747;387;2909;394;5829;10451;7409;7410;3383;5906;5908;ENSG00000229692;ENSG00000257381;ENSG00000260604;ENSG00000226808;ENSG00000230920;ENSG00000233429;ENSG00000179406;ENSG00000253640;ENSG00000246863;ENSG00000242349;ENSG00000235280;ENSG00000240607;ENSG00000260505;ENSG00000226029;ENSG00000254333;ENSG00000260597;ENSG00000256982;ENSG00000231453;ENSG00000257883;ENSG00000249265;…
path:04670_7	3689;3683;3688;3676;58494;3684;5906;5908;10411;11069;83593;7412;ENSG00000248693;ENSG00000203645;ENSG00000250739;ENSG00000229692;ENSG00000231607;ENSG00000185168;ENSG00000229214;ENSG00000262228;ENSG00000261098;ENSG00000224843
path:04670_8	3689;3683;3688;3676;23533;5290;5291;5293;5294;5295;5296;8503;1536;27035;50508;1535;4688;653361;5879;4689;5906;5908;10451;7409;7410;4478;7430;3702;7294;83593;2185;2770;2771;2773;ENSG00000248693;ENSG00000203645;ENSG00000250739;ENSG00000229692;ENSG00000231607;ENSG00000233429;ENSG00000261275;ENSG00000249348;ENSG00000225783;ENSG00000262228;ENSG00000188338;ENSG00000260539;ENSG00000234686;ENSG0000023488…
path:04670_9	3689;3683;3688;3676;23533;5290;5291;5293;5294;5295;5296;8503;1536;27035;50508;1535;4688;653361;5879;4689;5906;5908;10451;7409;7410;4478;7430;3702;7294;83593;2770;2771;2773;7412;ENSG00000248693;ENSG00000203645;ENSG00000250739;ENSG00000229692;ENSG00000231607;ENSG00000233429;ENSG00000261275;ENSG00000249348;ENSG00000225783;ENSG00000262228;ENSG00000188338;ENSG00000260539;ENSG00000234686;ENSG0000023488…
path:04670_10	60;71;103910;10398;10627;29895;4633;4636;58498;93408;6093;9475;387;4478;7430;3383;ENSG00000185168;ENSG00000229214;ENSG00000261311;ENSG00000260565;ENSG00000258399;ENSG00000119596;ENSG00000260604;ENSG00000226808;ENSG00000230920;ENSG00000233429;ENSG00000179406;ENSG00000253640;ENSG00000229692;ENSG00000257381;ENSG00000260505;ENSG00000226029;ENSG00000254333;ENSG00000260597;ENSG00000256982;ENSG000002314…
path:04670_11	1003;5175;1499;60;71;1495;1496;29119;ENSG00000233237;ENSG00000226808;ENSG00000237697;ENSG00000224843;ENSG00000179818;ENSG00000229692;ENSG00000221481;ENSG00000178947;ENSG00000185168;ENSG00000229214;ENSG00000261311;ENSG00000260565;ENSG00000258399;ENSG00000119596
path:04670_12	1499;60;71;103910;10398;10627;29895;4633;4636;58498;93408;1495;1496;29119;4478;7430;ENSG00000226808;ENSG00000237697;ENSG00000224843;ENSG00000179818;ENSG00000229692;ENSG00000221481;ENSG00000178947;ENSG00000185168;ENSG00000229214;ENSG00000261311;ENSG00000260565;ENSG00000258399;ENSG00000119596;ENSG00000260107;ENSG00000257381;ENSG00000177738;ENSG00000260303;ENSG00000258492
path:04670_13	3689;9564;3683;6093;9475;5747;387;2909;394;5829;5879;10451;7409;7410;5880;3702;7294;2185;7070;3383;998;5906;5908;ENSG00000260604;ENSG00000226808;ENSG00000230920;ENSG00000233429;ENSG00000179406;ENSG00000253640;ENSG00000229692;ENSG00000257381;ENSG00000246863;ENSG00000242349;ENSG00000235280;ENSG00000240607;ENSG00000260505;ENSG00000226029;ENSG00000254333;ENSG00000260597;ENSG00000256982;ENSG0000023145…
path:04670_14	3689;50848;3683;3684;387;83700;2909;394;5906;5908;10451;7409;7410;83593;2185;7070;3383;ENSG00000034063;ENSG00000225470;ENSG00000260505;ENSG00000226029;ENSG00000254333;ENSG00000260597;ENSG00000256982;ENSG00000231453;ENSG00000257883;ENSG00000249265;ENSG00000229180;ENSG00000260274;ENSG00000201750;ENSG00000200229;ENSG00000202364;ENSG00000199298;ENSG00000185168;ENSG00000229214;ENSG00000224843;ENSG0000…
path:04670_15	3689;3683;23533;5290;5291;5293;5294;5295;5296;8503;5879;5906;5908;10451;7409;7410;10411;11069;3702;7294;83593;2185;7852;2770;2771;2773;ENSG00000233429;ENSG00000231607;ENSG00000261275;ENSG00000249348;ENSG00000225783;ENSG00000262228;ENSG00000188338;ENSG00000260539;ENSG00000234686;ENSG00000234883;ENSG00000174083;ENSG00000216011;ENSG00000185168;ENSG00000229214;ENSG00000224843;ENSG00000196668;ENSG0000…
path:04670_16	3689;50848;3683;387;83700;5879;5906;5908;10451;7409;7410;5880;3702;7294;83593;2185;7852;7070;3383;998;ENSG00000034063;ENSG00000225470;ENSG00000260505;ENSG00000226029;ENSG00000254333;ENSG00000260597;ENSG00000256982;ENSG00000231453;ENSG00000257883;ENSG00000249265;ENSG00000229180;ENSG00000260274;ENSG00000201750;ENSG00000200229;ENSG00000202364;ENSG00000199298;ENSG00000260539;ENSG00000234686;ENSG00000…
path:04670_17	3689;3683;23533;5290;5291;5293;5294;5295;5296;8503;10451;7409;7410;10411;11069;2185;6387;7852;2770;2771;2773;ENSG00000233429;ENSG00000231607;ENSG00000261275;ENSG00000249348;ENSG00000225783;ENSG00000262228;ENSG00000188338;ENSG00000224843;ENSG00000196668;ENSG00000199382;ENSG00000260302;ENSG00000261795;ENSG00000249082;ENSG00000203620;ENSG00000234233;ENSG00000160695;ENSG00000185168;ENSG00000229214;EN…
path:04710_1	406;4862;9575;6095;6096;6097;9572;5187;8863;8864;1407;1408;1453;1454;6500;8454;9978;23291;8945;1385;79365;8553;ENSG00000174083;ENSG00000216011;ENSG00000258813;ENSG00000258800;ENSG00000229956;ENSG00000188660;ENSG00000160695;ENSG00000208506;ENSG00000226572;ENSG00000235590;ENSG00000261311;ENSG00000233864;ENSG00000253311;ENSG00000259834;ENSG00000236834;ENSG00000227297;ENSG00000227634;ENSG00000204466;…
path:04710_2	406;4862;9575;6095;6096;6097;9572;5187;8863;8864;1407;1408;1453;1454;26224;51422;53632;5562;5563;5564;5565;5571;79365;8553;ENSG00000174083;ENSG00000216011;ENSG00000258813;ENSG00000258800;ENSG00000229956;ENSG00000188660;ENSG00000160695;ENSG00000208506;ENSG00000226572;ENSG00000235590;ENSG00000261311;ENSG00000233864;ENSG00000231607;ENSG00000260539;ENSG00000257381;ENSG00000185168;ENSG00000229214
path:04711_1	3131;406;9575;1454;5187;8863;8864;ENSG00000174083;ENSG00000216011;ENSG00000258813;ENSG00000258800;ENSG00000229956;ENSG00000188660;ENSG00000160695;ENSG00000226572;ENSG00000235590
path:04713_1	2902;2903;2904;2905;2906;163688;51806;801;805;808;810;815;816;817;818;4842;2977;2982;2983;5592;5593;10681;2782;2783;2784;2785;2786;2787;2788;2790;2791;2792;2793;51764;54331;55970;59345;94235;8911;8912;8913;3708;3710;6261;6262;6263;5594;5595;5566;5567;5568;5613;51655;775;776;9722;2770;2771;2773;2775;9252;ENSG00000234616;ENSG00000185168;ENSG00000229214;ENSG00000259354;ENSG00000261826;ENSG0000021454…
path:04713_2	2902;2903;2904;2905;2906;163688;51806;801;805;808;810;815;816;817;818;4842;2977;2982;2983;8911;8912;8913;3708;3710;6261;6262;6263;2890;2891;2892;2893;5594;5595;51655;775;776;9722;ENSG00000234616;ENSG00000185168;ENSG00000229214;ENSG00000259354;ENSG00000261826;ENSG00000214548;ENSG00000225210;ENSG00000260565;ENSG00000258399;ENSG00000119596;ENSG00000196696;ENSG00000232607;ENSG00000260107;ENSG00000230…
path:04713_3	815;816;817;818;4842;2977;2982;2983;5592;5593;10681;2782;2783;2784;2785;2786;2787;2788;2790;2791;2792;2793;51764;54331;55970;59345;94235;5594;5595;107;108;109;111;112;113;114;115;196883;55811;5566;5567;5568;5613;51655;9722;2770;2771;2773;2775;9252;1385;ENSG00000261826;ENSG00000214548;ENSG00000185168;ENSG00000229214;ENSG00000229243;ENSG00000231607;ENSG00000229692;ENSG00000224843;ENSG00000227775;EN…
path:04713_4	4544;23236;5330;5331;5332;5578;5579;5582;10681;2776;2782;2783;2784;2785;2786;2787;2788;2790;2791;2792;2793;51764;54331;55970;59345;94235;5594;5595;117;107;108;109;111;112;113;114;115;196883;55811;2778;51655;4543;3760;3762;3763;3765;ENSG00000185168;ENSG00000229214;ENSG00000231607;ENSG00000229692;ENSG00000224843;ENSG00000227775;ENSG00000229645;ENSG00000237438;ENSG00000256061;ENSG00000235954;ENSG000…
path:04713_5	4544;23236;5330;5331;5332;10681;2776;2782;2783;2784;2785;2786;2787;2788;2790;2791;2792;2793;51764;54331;55970;59345;94235;5594;5595;117;107;108;109;111;112;113;114;115;196883;55811;2778;51655;2770;2771;2773;4543;3760;3762;3763;3765;ENSG00000185168;ENSG00000229214;ENSG00000231607;ENSG00000229692;ENSG00000224843;ENSG00000227775;ENSG00000229645;ENSG00000237438;ENSG00000256061;ENSG00000235954;ENSG000…
path:04713_6	815;816;817;818;4842;2977;2982;2983;4544;23236;5330;5331;5332;10681;2782;2783;2784;2785;2786;2787;2788;2790;2791;2792;2793;51764;54331;55970;59345;94235;5594;5595;117;107;108;109;111;112;113;114;115;196883;55811;5566;5567;5568;5613;2778;51655;9722;2770;2771;2773;2775;9252;4543;3760;3762;3763;3765;ENSG00000261826;ENSG00000214548;ENSG00000185168;ENSG00000229214;ENSG00000231607;ENSG00000229692;ENSG0…
path:04713_7	2977;2982;2983;5592;5593;5594;5595;107;108;109;111;112;113;114;115;196883;55811;5566;5567;5568;5613;51655;9252;1385;5187;8863;8864;2353;ENSG00000229243;ENSG00000227775;ENSG00000229645;ENSG00000237438;ENSG00000256061;ENSG00000235954;ENSG00000244564;ENSG00000253298;ENSG00000224857;ENSG00000244300;ENSG00000236963;ENSG00000160695;ENSG00000196668;ENSG00000230920;ENSG00000261826;ENSG00000233429;ENSG000…
path:04720_1	5578;5579;5582;814;815;816;817;818;11261;5530;5532;5533;5534;5535;63928;163688;51806;801;805;808;810;2902;2903;2904;2905;2906;5566;5567;5568;5613;775;107;114;2890;2891;3265;3845;4893;2911;2915;3708;3709;3710;ENSG00000261826;ENSG00000214548;ENSG00000185168;ENSG00000229214;ENSG00000240045;ENSG00000229621;ENSG00000227477;ENSG00000259153;ENSG00000231607;ENSG00000034063;ENSG00000259354;ENSG00000234616…
path:04720_2	5578;5579;5582;814;815;816;817;818;11261;5530;5532;5533;5534;5535;63928;163688;51806;801;805;808;810;2902;2903;2904;2905;2906;775;107;114;2890;2891;3265;3845;4893;2911;2915;23236;5330;5331;5332;3708;3709;3710;ENSG00000261826;ENSG00000214548;ENSG00000185168;ENSG00000229214;ENSG00000240045;ENSG00000229621;ENSG00000227477;ENSG00000259153;ENSG00000231607;ENSG00000034063;ENSG00000259354;ENSG0000023461…
path:04720_3	814;1387;2033;815;816;817;818;11261;5530;5532;5533;5534;5535;63928;163688;51806;801;805;808;810;2902;2903;2904;2905;2906;775;107;114;5594;5595;3265;3845;4893;3708;3709;3710;ENSG00000260388;ENSG00000247157;ENSG00000233386;ENSG00000230262;ENSG00000248473;ENSG00000236922;ENSG00000251615;ENSG00000253669;ENSG00000224635;ENSG00000226031;ENSG00000249241;ENSG00000233754;ENSG00000237737;ENSG00000188338;EN…
path:04720_4	814;1387;2033;815;816;817;818;163688;51806;801;805;808;810;27330;6195;6196;6197;468;5594;5595;ENSG00000260388;ENSG00000247157;ENSG00000233386;ENSG00000230262;ENSG00000248473;ENSG00000236922;ENSG00000251615;ENSG00000253669;ENSG00000224635;ENSG00000226031;ENSG00000249241;ENSG00000233754;ENSG00000237737;ENSG00000188338;ENSG00000260006;ENSG00000160695;ENSG00000261826;ENSG00000214548;ENSG00000185168;E…
path:04720_5	814;815;816;817;818;11261;5530;5532;5533;5534;5535;63928;163688;51806;801;805;808;810;2902;2903;2904;2905;2906;5566;5567;5568;5613;775;4659;5499;5500;5501;107;114;2890;2891;10411;5594;5595;3265;3845;4893;5502;2911;2915;3708;3709;3710;ENSG00000261826;ENSG00000214548;ENSG00000185168;ENSG00000229214;ENSG00000240045;ENSG00000229621;ENSG00000227477;ENSG00000259153;ENSG00000231607;ENSG00000034063;ENSG0…
path:04720_6	815;816;817;818;163688;51806;801;805;808;810;27330;6195;6196;6197;468;5566;5567;5568;5613;5594;5595;5604;5605;ENSG00000261826;ENSG00000214548;ENSG00000185168;ENSG00000229214;ENSG00000259354;ENSG00000234616;ENSG00000221481;ENSG00000178947;ENSG00000227775;ENSG00000229645;ENSG00000237438;ENSG00000256061;ENSG00000235954;ENSG00000225210;ENSG00000259854;ENSG00000204241;ENSG00000260565;ENSG00000258399;E…
path:04720_7	815;816;817;818;11261;5530;5532;5533;5534;5535;63928;163688;51806;801;805;808;810;2902;2903;2904;2905;2906;5566;5567;5568;5613;4659;5499;5500;5501;107;114;2890;2891;10411;5594;5595;3265;3845;4893;5906;5908;5502;2911;2915;ENSG00000261826;ENSG00000214548;ENSG00000185168;ENSG00000229214;ENSG00000240045;ENSG00000229621;ENSG00000227477;ENSG00000259153;ENSG00000231607;ENSG00000034063;ENSG00000259354;EN…
path:04720_8	815;816;817;818;163688;51806;801;805;808;810;27330;6195;6196;6197;5566;5567;5568;5613;107;114;2890;2891;10411;5594;5595;5604;5605;369;5894;673;5906;5908;5502;ENSG00000261826;ENSG00000214548;ENSG00000185168;ENSG00000229214;ENSG00000259354;ENSG00000234616;ENSG00000260107;ENSG00000230002;ENSG00000228623;ENSG00000227775;ENSG00000229645;ENSG00000237438;ENSG00000256061;ENSG00000235954;ENSG00000225210;E…
path:04720_9	814;815;816;817;818;11261;5530;5532;5533;5534;5535;63928;163688;51806;801;805;808;810;2902;2903;2904;2905;2906;5566;5567;5568;5613;775;107;114;2890;2891;10411;5594;5595;369;5894;673;3265;3845;4893;5502;3708;3709;3710;ENSG00000261826;ENSG00000214548;ENSG00000185168;ENSG00000229214;ENSG00000240045;ENSG00000229621;ENSG00000227477;ENSG00000259153;ENSG00000231607;ENSG00000034063;ENSG00000259354;ENSG00…
path:04720_10	815;816;817;818;11261;5530;5532;5533;5534;5535;63928;163688;51806;801;805;808;810;2902;2903;2904;2905;2906;5566;5567;5568;5613;107;114;2890;2891;10411;5594;5595;369;5894;673;3265;3845;4893;5906;5908;5502;ENSG00000261826;ENSG00000214548;ENSG00000185168;ENSG00000229214;ENSG00000240045;ENSG00000229621;ENSG00000227477;ENSG00000259153;ENSG00000231607;ENSG00000034063;ENSG00000259354;ENSG00000234616;ENS…
path:04720_11	5578;5579;5582;815;816;817;818;163688;51806;801;805;808;810;2902;2903;2904;2905;2906;5566;5567;5568;5613;775;2890;2891;2776;2911;2915;3708;3709;3710;ENSG00000261826;ENSG00000214548;ENSG00000185168;ENSG00000229214;ENSG00000259354;ENSG00000234616;ENSG00000257433;ENSG00000188338;ENSG00000260107;ENSG00000230002;ENSG00000228623;ENSG00000225210;ENSG00000260565;ENSG00000258399;ENSG00000119596;ENSG000001…
path:04720_12	5578;5579;5582;815;816;817;818;163688;51806;801;805;808;810;2902;2903;2904;2905;2906;775;2890;2891;2776;2911;2915;23236;5330;5331;5332;3708;3709;3710;ENSG00000261826;ENSG00000214548;ENSG00000185168;ENSG00000229214;ENSG00000259354;ENSG00000234616;ENSG00000257433;ENSG00000188338;ENSG00000260107;ENSG00000230002;ENSG00000228623;ENSG00000225210;ENSG00000260565;ENSG00000258399;ENSG00000119596;ENSG00000…
path:04721_1	112755;2054;6804;6809;6844;6812;ENSG00000235590;ENSG00000240707
path:04721_3	1211;1212;1213;8218;1173;1175;160;161;163;ENSG00000229692;ENSG00000224843;ENSG00000235590;ENSG00000185168;ENSG00000229214;ENSG00000248757;ENSG00000234233;ENSG00000223768;ENSG00000260565;ENSG00000258399;ENSG00000231607
path:04722_1	4914;4915;4916;627;4909;4908;23533;5290;5291;5293;5294;5295;5296;8503;5335;5336;25759;399694;53358;6464;2885;4803;4804;6654;6655;5781;2549;4145;3667;10603;10019;25970;25;ENSG00000104691;ENSG00000214691;ENSG00000232451;ENSG00000175699;ENSG00000204362;ENSG00000255209;ENSG00000257061;ENSG00000235831;ENSG00000259124;ENSG00000229180;ENSG00000260542;ENSG00000237499;ENSG00000261781;ENSG00000234028;ENSG0…
path:04722_2	4914;4915;4916;4908;23533;5290;5291;5293;5294;5295;5296;8503;5335;5336;25759;399694;53358;6464;2885;4803;4804;6654;6655;5781;2549;10818;57498;4145;3667;10603;10019;25970;25;ENSG00000104691;ENSG00000214691;ENSG00000232451;ENSG00000175699;ENSG00000204362;ENSG00000255209;ENSG00000257061;ENSG00000235831;ENSG00000259124;ENSG00000229180;ENSG00000260542;ENSG00000237499;ENSG00000261781;ENSG00000234028;EN…
path:04722_3	4914;4915;4916;627;4909;4908;23533;5290;5291;5293;5294;5295;5296;8503;25759;399694;53358;6464;2885;4803;4804;10000;207;208;3265;3845;4893;6654;6655;5781;2549;5163;3667;ENSG00000104691;ENSG00000214691;ENSG00000232451;ENSG00000175699;ENSG00000204362;ENSG00000255209;ENSG00000257061;ENSG00000235831;ENSG00000259124;ENSG00000229180;ENSG00000260542;ENSG00000237499;ENSG00000261781;ENSG00000234028;ENSG000…
path:04722_4	4914;4915;4916;627;4909;4908;5335;5336;25759;399694;53358;6464;2885;4803;4145;3667;10603;10019;25970;25;163688;51806;801;805;808;810;ENSG00000104691;ENSG00000214691;ENSG00000232451;ENSG00000175699;ENSG00000204362;ENSG00000255209;ENSG00000257061;ENSG00000235831;ENSG00000259124;ENSG00000229180;ENSG00000260542;ENSG00000237499;ENSG00000261781;ENSG00000234028;ENSG00000249265;ENSG00000245750;ENSG000001…
path:04722_5	4914;4915;4916;627;4909;4908;23533;5290;5291;5293;5294;5295;5296;8503;4803;4804;10000;207;208;3265;3845;4893;5781;2549;5163;6272;387;3667;396;397;398;998;5879;7189;10782;9500;11108;27018;8767;11213;3654;3656;51135;ENSG00000104691;ENSG00000214691;ENSG00000232451;ENSG00000175699;ENSG00000204362;ENSG00000255209;ENSG00000257061;ENSG00000235831;ENSG00000259124;ENSG00000229180;ENSG00000260542;ENSG00000…
path:04722_6	23533;5290;5291;5293;5294;5295;5296;8503;4804;10000;207;208;3265;3845;4893;5781;2549;572;2932;2309;4792;4793;4794;5163;3667;ENSG00000233429;ENSG00000231607;ENSG00000261275;ENSG00000249348;ENSG00000225783;ENSG00000262228;ENSG00000188338;ENSG00000260539;ENSG00000260565;ENSG00000258399;ENSG00000119596;ENSG00000196696;ENSG00000257381;ENSG00000232607;ENSG00000242996;ENSG00000203645;ENSG00000231977;ENS…
path:04722_7	23533;5290;5291;5293;5294;5295;5296;8503;2885;4804;10000;207;208;3265;3845;4893;5894;673;6654;6655;5594;5595;27330;6195;6196;6197;5781;2549;5163;3667;1432;5600;5603;6300;4215;ENSG00000233429;ENSG00000231607;ENSG00000261275;ENSG00000249348;ENSG00000225783;ENSG00000262228;ENSG00000188338;ENSG00000258486;ENSG00000197332;ENSG00000260852;ENSG00000260539;ENSG00000260565;ENSG00000258399;ENSG00000119596;…
path:04722_8	23533;5290;5291;5293;5294;5295;5296;8503;3265;3845;4893;5604;5605;5894;673;6654;6655;5594;5595;27330;6195;6196;6197;5906;5908;1432;5600;5603;6300;4215;ENSG00000233429;ENSG00000231607;ENSG00000261275;ENSG00000249348;ENSG00000225783;ENSG00000262228;ENSG00000188338;ENSG00000234899;ENSG00000246130;ENSG00000246363;ENSG00000242474;ENSG00000228649;ENSG00000235831;ENSG00000228623;ENSG00000230002;ENSG0000…
path:04722_9	23533;5290;5291;5293;5294;5295;5296;8503;3265;3845;4893;5604;5605;5894;673;6654;6655;5594;5595;27330;6195;6196;6197;468;9252;1432;5600;5603;6300;5598;4215;ENSG00000233429;ENSG00000231607;ENSG00000261275;ENSG00000249348;ENSG00000225783;ENSG00000262228;ENSG00000188338;ENSG00000234899;ENSG00000246130;ENSG00000246363;ENSG00000242474;ENSG00000228649;ENSG00000235831;ENSG00000228623;ENSG00000230002;ENSG…
path:04722_10	673;1398;1399;2889;5906;5908;ENSG00000262228;ENSG00000229807;ENSG00000253311;ENSG00000235954;ENSG00000222041;ENSG00000233429;ENSG00000185168;ENSG00000229214
path:04722_11	4914;4908;5335;5336;25759;399694;53358;6464;2885;4803;1398;1399;10818;57498;4145;3667;10603;10019;25970;25;ENSG00000104691;ENSG00000235590;ENSG00000188660;ENSG00000232956;ENSG00000256061;ENSG00000258486;ENSG00000197332;ENSG00000260852;ENSG00000262228;ENSG00000229807;ENSG00000253311;ENSG00000235954;ENSG00000222041;ENSG00000233429;ENSG00000260107;ENSG00000260565;ENSG00000258399;ENSG00000231607;ENSG…
path:04722_12	3265;3845;4893;5604;5605;673;2889;5906;5908;ENSG00000234899;ENSG00000246130;ENSG00000246363;ENSG00000242474;ENSG00000228649;ENSG00000235831;ENSG00000228623;ENSG00000230002;ENSG00000215908;ENSG00000229055;ENSG00000226237;ENSG00000260947;ENSG00000226487;ENSG00000250739;ENSG00000229719;ENSG00000227012;ENSG00000237604;ENSG00000239454;ENSG00000254731;ENSG00000245648;ENSG00000249265;ENSG00000224711;ENS…
path:04722_13	23533;5290;5291;5293;5294;5295;5296;8503;10000;207;208;572;2932;2309;4792;4793;4794;4790;5970;5163;3551;ENSG00000233429;ENSG00000231607;ENSG00000261275;ENSG00000249348;ENSG00000225783;ENSG00000262228;ENSG00000188338;ENSG00000260539;ENSG00000260565;ENSG00000258399;ENSG00000119596;ENSG00000196696;ENSG00000257381;ENSG00000232607;ENSG00000242996;ENSG00000203645;ENSG00000231977;ENSG00000247708;ENSG000…
path:04722_14	3265;3845;4893;5594;5595;27330;6195;6196;6197;468;9252;814;815;816;817;818;9261;1432;5600;5603;6300;5598;ENSG00000234899;ENSG00000246130;ENSG00000246363;ENSG00000242474;ENSG00000228649;ENSG00000235831;ENSG00000228623;ENSG00000230002;ENSG00000215908;ENSG00000229055;ENSG00000226237;ENSG00000260947;ENSG00000226487;ENSG00000250739;ENSG00000229719;ENSG00000227012;ENSG00000237604;ENSG00000239454;ENSG00…
path:04722_15	23533;5290;5291;5293;5294;5295;5296;8503;3265;3845;4893;5894;673;6654;6655;5594;5595;27330;6195;6196;6197;468;9252;9261;1432;5600;5603;6300;5598;4215;ENSG00000233429;ENSG00000231607;ENSG00000261275;ENSG00000249348;ENSG00000225783;ENSG00000262228;ENSG00000188338;ENSG00000234899;ENSG00000246130;ENSG00000246363;ENSG00000242474;ENSG00000228649;ENSG00000235831;ENSG00000228623;ENSG00000230002;ENSG00000…
path:04722_16	4914;4915;4916;5335;5336;814;815;816;817;818;163688;51806;801;805;808;810;ENSG00000104691;ENSG00000214691;ENSG00000232451;ENSG00000175699;ENSG00000204362;ENSG00000255209;ENSG00000257061;ENSG00000235831;ENSG00000259124;ENSG00000229180;ENSG00000260542;ENSG00000237499;ENSG00000261781;ENSG00000234028;ENSG00000249265;ENSG00000245750;ENSG00000184068;ENSG00000238755;ENSG00000260505;ENSG00000214548;ENSG0…
path:04722_17	4804;5599;5601;5602;7157;4214;3725;4217;5609;7189;10782;ENSG00000262228;ENSG00000221481;ENSG00000178947;ENSG00000229214;ENSG00000214870;ENSG00000227533;ENSG00000230555;ENSG00000236008;ENSG00000247287;ENSG00000212694;ENSG00000247796;ENSG00000260396;ENSG00000258610;ENSG00000204666;ENSG00000189149;ENSG00000224137;ENSG00000250198;ENSG00000231574;ENSG00000237697;ENSG00000232721;ENSG00000248538;ENSG000…
path:04722_18	627;4909;4908;23533;5290;5291;5293;5294;5295;5296;8503;4803;4804;6272;5599;5601;5602;387;396;397;398;998;5879;7189;10782;9500;11108;27018;8767;11213;3654;3656;51135;3551;ENSG00000248693;ENSG00000245466;ENSG00000260052;ENSG00000258811;ENSG00000259577;ENSG00000250739;ENSG00000250377;ENSG00000245849;ENSG00000250242;ENSG00000245651;ENSG00000233746;ENSG00000237517;ENSG00000230513;ENSG00000104691;ENSG0…
path:04722_19	5599;5601;5602;7157;3725;5609;7161;7189;581;ENSG00000262228;ENSG00000221481;ENSG00000178947;ENSG00000229214;ENSG00000214870;ENSG00000227533;ENSG00000230555;ENSG00000236008;ENSG00000247287;ENSG00000212694;ENSG00000247796;ENSG00000260396;ENSG00000258610;ENSG00000204666;ENSG00000189149;ENSG00000224137;ENSG00000250198;ENSG00000231574;ENSG00000237697;ENSG00000232721;ENSG00000248538;ENSG00000238755;ENS…
path:04722_20	627;4909;4908;23533;5290;5291;5293;5294;5295;5296;8503;4803;4804;6272;5599;5601;5602;387;4214;4217;396;397;398;998;5879;7189;10782;9500;11108;27018;8767;11213;3654;3656;51135;ENSG00000248693;ENSG00000245466;ENSG00000260052;ENSG00000258811;ENSG00000259577;ENSG00000250739;ENSG00000250377;ENSG00000245849;ENSG00000250242;ENSG00000245651;ENSG00000233746;ENSG00000237517;ENSG00000230513;ENSG00000104691;…
path:04722_21	23533;5290;5291;5293;5294;5295;5296;8503;3265;3845;4893;5894;673;6654;6655;5594;5595;27330;6195;6196;6197;468;1432;5600;5603;6300;5607;5598;4215;ENSG00000233429;ENSG00000231607;ENSG00000261275;ENSG00000249348;ENSG00000225783;ENSG00000262228;ENSG00000188338;ENSG00000234899;ENSG00000246130;ENSG00000246363;ENSG00000242474;ENSG00000228649;ENSG00000235831;ENSG00000228623;ENSG00000230002;ENSG0000021590…
path:04722_22	627;4909;4908;23533;5290;5291;5293;5294;5295;5296;8503;4803;4804;6272;387;396;397;398;998;5879;7189;10782;9500;11108;27018;8767;11213;3654;3656;51135;7531;ENSG00000248693;ENSG00000245466;ENSG00000260052;ENSG00000258811;ENSG00000259577;ENSG00000250739;ENSG00000250377;ENSG00000245849;ENSG00000250242;ENSG00000245651;ENSG00000233746;ENSG00000237517;ENSG00000230513;ENSG00000104691;ENSG00000233429;ENSG…
path:04722_23	627;4909;4908;23533;5290;5291;5293;5294;5295;5296;8503;4803;4804;10000;207;208;5163;6272;387;396;397;398;998;5879;7189;10782;9500;11108;27018;8767;11213;3654;3656;51135;3551;ENSG00000248693;ENSG00000245466;ENSG00000260052;ENSG00000258811;ENSG00000259577;ENSG00000250739;ENSG00000250377;ENSG00000245849;ENSG00000250242;ENSG00000245651;ENSG00000233746;ENSG00000237517;ENSG00000230513;ENSG00000104691;E…
path:04723_2	773;774;1268;10681;2770;2771;2773;2775;2782;2783;2784;2785;2786;2787;2788;2790;2791;2792;2793;51764;54331;55970;59345;94235;3760;3762;3763;3765;107;108;109;111;112;113;114;115;196883;5566;5567;5568;5613;1432;5594;5595;5599;5600;5601;5602;5603;6300;ENSG00000185168;ENSG00000229214;ENSG00000260837;ENSG00000248027;ENSG00000261455;ENSG00000232412;ENSG00000235158;ENSG00000231269;ENSG00000227477;ENSG000…
path:04723_3	2776;23236;5330;5331;5332;2911;2915;2890;2891;2892;2893;ENSG00000185168;ENSG00000260107;ENSG00000230002;ENSG00000228623
path:04724_1	2916;2917;2918;2897;2898;2899;2900;2901;2890;2891;2892;2893;116443;116444;2902;2903;2904;2905;2906;2911;2915;2912;2913;2914;107;108;109;111;112;113;114;115;196883;2778;2776;7220;10681;2770;2771;2773;2775;2782;2783;2784;2785;2786;2787;2788;2790;2791;2792;2793;51764;54331;55970;59345;94235;11261;5530;5532;5533;5534;5535;63928;156;157;9454;9455;9456;ENSG00000240707;ENSG00000235590;ENSG00000260107;EN…
path:04724_2	2916;2917;2918;2897;2898;2899;2900;2901;2890;2891;2892;2893;116443;116444;2902;2903;2904;2905;2906;2911;2915;2912;2913;2914;2778;2776;7220;10681;2770;2771;2773;2775;2782;2783;2784;2785;2786;2787;2788;2790;2791;2792;2793;51764;54331;55970;59345;94235;11261;5530;5532;5533;5534;5535;63928;156;157;9454;9455;9456;1742;ENSG00000240707;ENSG00000235590;ENSG00000260107;ENSG00000230002;ENSG00000228623;ENSG…
path:04724_3	2916;2917;2918;2911;2915;2912;2913;2914;107;108;109;111;112;113;114;115;196883;2778;5566;5567;5568;5613;10681;2770;2771;2773;2775;2782;2783;2784;2785;2786;2787;2788;2790;2791;2792;2793;51764;54331;55970;59345;94235;773;3760;ENSG00000240707;ENSG00000235590;ENSG00000244564;ENSG00000253298;ENSG00000224857;ENSG00000244300;ENSG00000236963;ENSG00000160695;ENSG00000196668;ENSG00000230920;ENSG00000185168…
path:04724_4	2916;2917;2918;2897;2898;2899;2900;2901;2890;2891;2892;2893;116443;116444;2902;2903;2904;2905;2906;2911;2915;2912;2913;2914;2778;2776;23236;5330;5331;5332;3708;3709;3710;7220;11261;5530;5532;5533;5534;5535;63928;9454;9455;9456;ENSG00000240707;ENSG00000235590;ENSG00000260107;ENSG00000230002;ENSG00000228623;ENSG00000234616;ENSG00000185168;ENSG00000229214;ENSG00000225210;ENSG00000260565;ENSG00000258…
path:04724_5	2911;2915;2776;23236;5330;5331;5332;3708;3709;3710;5578;5579;5582;9454;9455;9456;ENSG00000185168;ENSG00000225210;ENSG00000260565;ENSG00000258399;ENSG00000119596;ENSG00000196696;ENSG00000232607
path:04724_6	2776;23236;5330;5331;5332;3708;3709;3710;5578;5579;5582;100137049;123745;255189;283748;5321;8605;8681;5337;5338;5594;5595;ENSG00000185168;ENSG00000225210;ENSG00000260565;ENSG00000258399;ENSG00000119596;ENSG00000196696;ENSG00000232607;ENSG00000146666;ENSG00000231607;ENSG00000227775;ENSG00000229645;ENSG00000237438;ENSG00000256061;ENSG00000235954
path:04724_7	2916;2917;2918;2897;2898;2899;2900;2901;2890;2891;2892;2893;116443;116444;2902;2903;2904;2905;2906;2911;2915;2912;2913;2914;107;108;109;111;112;113;114;115;196883;2778;10681;2770;2771;2773;2775;2782;2783;2784;2785;2786;2787;2788;2790;2791;2792;2793;51764;54331;55970;59345;94235;156;157;773;3760;ENSG00000240707;ENSG00000235590;ENSG00000260107;ENSG00000230002;ENSG00000228623;ENSG00000234616;ENSG000…
path:04724_8	2916;2917;2918;2897;2898;2899;2900;2901;2890;2891;2892;2893;116443;116444;2902;2903;2904;2905;2906;2911;2915;2912;2913;2914;9454;9455;9456;1742;9229;ENSG00000240707;ENSG00000235590;ENSG00000260107;ENSG00000230002;ENSG00000228623;ENSG00000234616
path:04724_10	116443;116444;2902;2903;2904;2905;2906;2911;2915;3708;3709;3710;9454;9455;9456;22941;50944;85358;ENSG00000234616;ENSG00000225210;ENSG00000260565;ENSG00000258399;ENSG00000119596;ENSG00000196696;ENSG00000232607
path:04725_1	1136;1137;1139;1141;1143;8973;1128;1129;1132;2767;2776;23236;5330;5331;5332;1133;1131;ENSG00000259354;ENSG00000235954;ENSG00000222041;ENSG00000185168
path:04725_2	1136;1137;1139;1141;1143;8973;1128;1129;1132;2767;2776;10681;2770;2771;2773;2775;2782;2783;2784;2785;2786;2787;2788;2790;2791;2792;2793;51764;54331;55970;59345;94235;1133;1131;3717;ENSG00000259354;ENSG00000235954;ENSG00000222041;ENSG00000185168;ENSG00000229214;ENSG00000260837;ENSG00000248027;ENSG00000261455;ENSG00000232412;ENSG00000235158;ENSG00000231269;ENSG00000227477;ENSG00000249359;ENSG000002…
path:04725_3	1136;1137;1139;1141;1143;8973;1128;1129;1132;107;108;109;111;112;113;114;115;196883;773;774;10681;2770;2771;2773;2775;2782;2783;2784;2785;2786;2787;2788;2790;2791;2792;2793;51764;54331;55970;59345;94235;1133;1131;3760;3763;ENSG00000259354;ENSG00000235954;ENSG00000222041;ENSG00000244564;ENSG00000253298;ENSG00000224857;ENSG00000244300;ENSG00000236963;ENSG00000160695;ENSG00000196668;ENSG00000230920;…
path:04725_4	1129;1132;107;108;109;111;112;113;114;115;196883;5566;5567;5568;5613;773;774;10681;2770;2771;2773;2775;2782;2783;2784;2785;2786;2787;2788;2790;2791;2792;2793;51764;54331;55970;59345;94235;3760;3763;ENSG00000244564;ENSG00000253298;ENSG00000224857;ENSG00000244300;ENSG00000236963;ENSG00000160695;ENSG00000196668;ENSG00000230920;ENSG00000185168;ENSG00000229214;ENSG00000260837;ENSG00000248027;ENSG00000…
path:04725_5	107;108;109;111;112;113;114;115;196883;5566;5567;5568;5613;10681;2770;2771;2773;2775;2782;2783;2784;2785;2786;2787;2788;2790;2791;2792;2793;51764;54331;55970;59345;94235;5594;5595;814;815;816;817;818;2534;ENSG00000244564;ENSG00000253298;ENSG00000224857;ENSG00000244300;ENSG00000236963;ENSG00000160695;ENSG00000196668;ENSG00000230920;ENSG00000185168;ENSG00000229214;ENSG00000260837;ENSG00000248027;EN…
path:04725_6	1128;2767;2776;23236;5330;5331;5332;3708;3709;3710;5578;5579;5582;1133;1131;ENSG00000235954;ENSG00000222041;ENSG00000185168;ENSG00000225210;ENSG00000260565;ENSG00000258399;ENSG00000119596;ENSG00000196696;ENSG00000232607
path:04725_7	107;108;109;111;112;113;114;115;196883;5566;5567;5568;5613;5594;5595;10488;1385;148327;468;64764;84699;90993;9586;814;815;816;817;818;5604;2353;2534;ENSG00000244564;ENSG00000253298;ENSG00000224857;ENSG00000244300;ENSG00000236963;ENSG00000160695;ENSG00000196668;ENSG00000230920;ENSG00000227775;ENSG00000229645;ENSG00000237438;ENSG00000256061;ENSG00000235954;ENSG00000236834;ENSG00000227297;ENSG000002…
path:04725_8	23533;5290;5291;5293;5294;5295;5296;8503;10000;207;208;596;3717;2534;ENSG00000233429;ENSG00000231607;ENSG00000261275;ENSG00000249348;ENSG00000225783;ENSG00000262228;ENSG00000188338;ENSG00000260539;ENSG00000260565;ENSG00000258399;ENSG00000119596;ENSG00000196696;ENSG00000257381;ENSG00000232607;ENSG00000242996;ENSG00000203645;ENSG00000231977;ENSG00000247708;ENSG00000233237;ENSG00000240256;ENSG000002…
path:04725_9	1136;1137;1139;1141;1143;8973;1128;1129;1132;1133;1131;23533;5290;5291;5293;5294;5295;5296;8503;3717;ENSG00000259354;ENSG00000235954;ENSG00000222041;ENSG00000233429;ENSG00000231607;ENSG00000261275;ENSG00000249348;ENSG00000225783;ENSG00000262228;ENSG00000188338;ENSG00000253802;ENSG00000232855;ENSG00000242125
path:04725_10	107;108;109;111;112;113;114;115;196883;5566;5567;5568;5613;5594;5595;814;815;816;817;818;23533;5290;5291;5293;5294;5295;5296;8503;2534;ENSG00000244564;ENSG00000253298;ENSG00000224857;ENSG00000244300;ENSG00000236963;ENSG00000160695;ENSG00000196668;ENSG00000230920;ENSG00000227775;ENSG00000229645;ENSG00000237438;ENSG00000256061;ENSG00000235954;ENSG00000261826;ENSG00000214548;ENSG00000185168;ENSG0000…
path:04725_11	5566;5567;5568;5613;5594;5595;10488;1385;148327;468;64764;84699;90993;9586;814;815;816;817;818;3265;3845;4893;5604;2353;ENSG00000227775;ENSG00000229645;ENSG00000237438;ENSG00000256061;ENSG00000235954;ENSG00000236834;ENSG00000227297;ENSG00000227634;ENSG00000204466;ENSG00000160695;ENSG00000196668;ENSG00000221481;ENSG00000178947;ENSG00000229214;ENSG00000233237;ENSG00000137700;ENSG00000261826;ENSG000…
path:04726_1	3360;3362;3363;3356;3357;3358;2778;111;2776;23236;5330;5331;5332;773;774;3350;3351;3352;3354;3355;10681;2770;2771;2773;2775;2782;2783;2784;2785;2786;2787;2788;2790;2791;2792;2793;51764;54331;55970;59345;94235;3361;170572;200909;285242;3359;9177;3760;3762;3763;3765;ENSG00000261326;ENSG00000237517;ENSG00000230513;ENSG00000185168;ENSG00000229214;ENSG00000250490;ENSG00000241631;ENSG00000260837;ENSG00…
path:04726_2	3360;3362;3363;3356;3357;3358;2778;2776;23236;5330;5331;5332;3350;3351;3352;3354;3355;10681;2770;2771;2773;2775;2782;2783;2784;2785;2786;2787;2788;2790;2791;2792;2793;51764;54331;55970;59345;94235;3361;775;776;778;779;170572;200909;285242;3359;9177;ENSG00000261326;ENSG00000237517;ENSG00000230513;ENSG00000185168;ENSG00000229214;ENSG00000250490;ENSG00000241631;ENSG00000260837;ENSG00000248027;ENSG00…
path:04726_3	3360;3362;3363;2778;111;23236;5330;5331;5332;773;774;3350;3351;3352;3354;3355;10681;2770;2771;2773;2775;2782;2783;2784;2785;2786;2787;2788;2790;2791;2792;2793;51764;54331;55970;59345;94235;3361;5742;5743;3760;3762;3763;3765;ENSG00000185168;ENSG00000229214;ENSG00000250490;ENSG00000241631;ENSG00000260837;ENSG00000248027;ENSG00000261455;ENSG00000232412;ENSG00000235158;ENSG00000231269;ENSG00000227477…
path:04726_5	3360;3362;3363;3356;3357;3358;2776;23236;5330;5331;5332;3350;3351;3352;3354;3355;10681;2770;2771;2773;2775;2782;2783;2784;2785;2786;2787;2788;2790;2791;2792;2793;51764;54331;55970;59345;94235;3361;100137049;123745;255189;283748;5321;8605;8681;775;776;778;779;170572;200909;285242;3359;9177;ENSG00000261326;ENSG00000237517;ENSG00000230513;ENSG00000185168;ENSG00000250490;ENSG00000241631;ENSG000002292…
path:04726_6	3356;3357;3358;111;2776;23236;5330;5331;5332;3708;3709;3710;773;774;3350;3351;3352;3354;3355;10681;2770;2771;2773;2775;2782;2783;2784;2785;2786;2787;2788;2790;2791;2792;2793;51764;54331;55970;59345;94235;3361;3760;3762;3763;3765;ENSG00000261326;ENSG00000237517;ENSG00000230513;ENSG00000185168;ENSG00000225210;ENSG00000260565;ENSG00000258399;ENSG00000119596;ENSG00000196696;ENSG00000232607;ENSG000002…
path:04726_7	5594;5595;3265;3845;4893;369;5894;673;5604;ENSG00000227775;ENSG00000229645;ENSG00000237438;ENSG00000256061;ENSG00000235954;ENSG00000234899;ENSG00000246130;ENSG00000246363;ENSG00000242474;ENSG00000228649;ENSG00000235831;ENSG00000228623;ENSG00000230002;ENSG00000215908;ENSG00000229055;ENSG00000226237;ENSG00000260947;ENSG00000226487;ENSG00000250739;ENSG00000229719;ENSG00000227012;ENSG00000237604;ENSG…
path:04727_1	2550;9568;107;108;109;111;112;113;114;115;196883;773;774;10681;2770;2771;2773;2775;2782;2783;2784;2785;2786;2787;2788;2790;2791;2792;2793;51764;54331;55970;59345;94235;2554;2555;2556;2557;2558;2559;2560;2561;2562;2563;2564;2565;2566;2567;2568;55879;3763;775;776;778;779;200959;2569;2570;ENSG00000244564;ENSG00000253298;ENSG00000224857;ENSG00000244300;ENSG00000236963;ENSG00000160695;ENSG00000196668;…
path:04727_2	2550;9568;107;108;109;111;112;113;114;115;196883;773;774;10681;2770;2771;2773;2775;2782;2783;2784;2785;2786;2787;2788;2790;2791;2792;2793;51764;54331;55970;59345;94235;3763;5566;5567;5568;5613;775;776;778;779;ENSG00000244564;ENSG00000253298;ENSG00000224857;ENSG00000244300;ENSG00000236963;ENSG00000160695;ENSG00000196668;ENSG00000230920;ENSG00000185168;ENSG00000229214;ENSG00000260837;ENSG0000024802…
path:04727_3	2550;9568;10681;2770;2771;2773;2775;2782;2783;2784;2785;2786;2787;2788;2790;2791;2792;2793;51764;54331;55970;59345;94235;2554;2555;2556;2557;2558;2559;2560;2561;2562;2563;2564;2565;2566;2567;2568;55879;10243;11337;11345;23710;4905;66008;5334;9001;200959;2569;2570;ENSG00000185168;ENSG00000229214;ENSG00000260837;ENSG00000248027;ENSG00000261455;ENSG00000232412;ENSG00000235158;ENSG00000231269;ENSG000…
path:04728_1	1816;6531;2774;2778;111;2776;23236;5330;5331;5332;773;774;1813;10681;2770;2771;2773;2775;2782;2783;2784;2785;2786;2787;2788;2790;2791;2792;2793;51764;54331;55970;59345;94235;7054;1812;1814;1815;28227;55012;5515;5516;5518;5519;5520;5521;5522;5523;5525;5526;5527;5528;5529;55844;3760;3762;3763;3765;6323;ENSG00000185168;ENSG00000229214;ENSG00000260837;ENSG00000248027;ENSG00000261455;ENSG00000232412;E…
path:04728_2	1816;2774;2778;111;5566;5567;5568;5613;23236;5330;5331;5332;773;774;1813;10681;2770;2771;2773;2775;2782;2783;2784;2785;2786;2787;2788;2790;2791;2792;2793;51764;54331;55970;59345;94235;1812;1814;1815;3760;3762;3763;3765;6323;ENSG00000185168;ENSG00000229214;ENSG00000260837;ENSG00000248027;ENSG00000261455;ENSG00000232412;ENSG00000235158;ENSG00000231269;ENSG00000227477;ENSG00000249359;ENSG00000259153…
path:04728_3	2774;2778;111;5566;5567;5568;5613;10681;2770;2771;2773;2775;2782;2783;2784;2785;2786;2787;2788;2790;2791;2792;2793;51764;54331;55970;59345;94235;10488;1385;1386;1388;148327;468;64764;84699;90993;9586;84152;1432;5599;5600;5601;5602;5603;6300;6323;775;776;2890;2891;2892;2893;2903;2904;ENSG00000185168;ENSG00000229214;ENSG00000260837;ENSG00000248027;ENSG00000261455;ENSG00000232412;ENSG00000235158;ENS…
path:04728_4	1816;111;2776;23236;5330;5331;5332;3708;3709;3710;5578;5579;5582;773;774;1813;10681;2770;2771;2773;2775;2782;2783;2784;2785;2786;2787;2788;2790;2791;2792;2793;51764;54331;55970;59345;94235;1812;1814;1815;3760;3762;3763;3765;6323;ENSG00000185168;ENSG00000225210;ENSG00000260565;ENSG00000258399;ENSG00000119596;ENSG00000196696;ENSG00000232607;ENSG00000229214;ENSG00000260837;ENSG00000248027;ENSG000002…
path:04728_5	111;5566;5567;5568;5613;23236;5330;5331;5332;5578;5579;5582;10681;2770;2771;2773;2775;2782;2783;2784;2785;2786;2787;2788;2790;2791;2792;2793;51764;54331;55970;59345;94235;10488;1385;1386;1388;148327;468;64764;84699;90993;9586;1432;5599;5600;5601;5602;5603;6300;2353;6323;163688;51806;801;805;808;810;ENSG00000185168;ENSG00000229214;ENSG00000260837;ENSG00000248027;ENSG00000261455;ENSG00000232412;ENS…
path:04728_6	1813;10000;207;208;2931;2932;28227;55012;5515;5516;5518;5519;5520;5521;5522;5523;5525;5526;5527;5528;5529;55844;ENSG00000260539;ENSG00000260565;ENSG00000258399;ENSG00000119596;ENSG00000196696;ENSG00000257381;ENSG00000232607;ENSG00000242996;ENSG00000203645;ENSG00000231977;ENSG00000247708;ENSG00000233237;ENSG00000240256;ENSG00000215417;ENSG00000234912;ENSG00000227912;ENSG00000204860;ENSG00000260455…
path:04728_7	1816;6531;1813;10681;2770;2771;2773;2775;2782;2783;2784;2785;2786;2787;2788;2790;2791;2792;2793;51764;54331;55970;59345;94235;10000;207;208;7054;1812;1814;1815;28227;55012;5515;5516;5518;5519;5520;5521;5522;5523;5525;5526;5527;5528;5529;55844;ENSG00000185168;ENSG00000229214;ENSG00000260837;ENSG00000248027;ENSG00000261455;ENSG00000232412;ENSG00000235158;ENSG00000231269;ENSG00000227477;ENSG00000249…
path:04728_8	5566;5567;5568;5613;10000;207;208;2931;2932;5499;5500;5501;3798;3799;3800;9575;406;2890;2891;2892;2893;2903;2904;ENSG00000260539;ENSG00000260565;ENSG00000258399;ENSG00000119596;ENSG00000196696;ENSG00000257381;ENSG00000232607;ENSG00000242996;ENSG00000203645;ENSG00000231977;ENSG00000247708;ENSG00000233237;ENSG00000240256;ENSG00000215417;ENSG00000234912;ENSG00000227912;ENSG00000204860;ENSG0000026045…
path:04728_9	111;5566;5567;5568;5613;2931;2932;10488;1385;1386;1388;148327;468;64764;84699;90993;9586;84152;1432;5599;5600;5601;5602;5603;6300;5499;5500;5501;6323;775;776;2890;2891;2892;2893;2903;2904;ENSG00000260455;ENSG00000224843;ENSG00000245910;ENSG00000231439;ENSG00000236834;ENSG00000227297;ENSG00000227634;ENSG00000204466;ENSG00000160695;ENSG00000196668;ENSG00000261326;ENSG00000221481;ENSG00000178947;ENS…
path:04728_10	111;5566;5567;5568;5613;5578;5579;5582;10488;1385;1386;1388;148327;468;64764;84699;90993;9586;84152;1432;5599;5600;5601;5602;5603;6300;2353;5530;5532;5533;6323;163688;51806;801;805;808;810;775;776;2890;2891;2892;2893;2903;2904;ENSG00000236834;ENSG00000227297;ENSG00000227634;ENSG00000204466;ENSG00000160695;ENSG00000196668;ENSG00000261326;ENSG00000221481;ENSG00000178947;ENSG00000229214;ENSG00000233…
path:04728_11	111;5566;5567;5568;5613;10488;1385;1386;1388;148327;468;64764;84699;90993;9586;84152;1432;5599;5600;5601;5602;5603;6300;5530;5532;5533;5499;5500;5501;6323;163688;51806;801;805;808;810;775;776;2890;2891;2892;2893;2903;2904;ENSG00000236834;ENSG00000227297;ENSG00000227634;ENSG00000204466;ENSG00000160695;ENSG00000196668;ENSG00000261326;ENSG00000221481;ENSG00000178947;ENSG00000229214;ENSG00000233237;E…
path:04728_12	1816;6531;2774;2778;111;2776;23236;5330;5331;5332;1813;10681;2770;2771;2773;2775;2782;2783;2784;2785;2786;2787;2788;2790;2791;2792;2793;51764;54331;55970;59345;94235;7054;1812;1814;1815;28227;55012;5515;5516;5518;5519;5520;5521;5522;5523;5525;5526;5527;5528;5529;55844;50632;ENSG00000185168;ENSG00000229214;ENSG00000260837;ENSG00000248027;ENSG00000261455;ENSG00000232412;ENSG00000235158;ENSG00000231…
path:04728_13	111;5566;5567;5568;5613;23236;5330;5331;5332;5578;5579;5582;10488;1385;1386;1388;148327;468;64764;84699;90993;9586;1432;5599;5600;5601;5602;5603;6300;2353;5530;5532;5533;6323;163688;51806;801;805;808;810;ENSG00000185168;ENSG00000236834;ENSG00000227297;ENSG00000227634;ENSG00000204466;ENSG00000160695;ENSG00000196668;ENSG00000261326;ENSG00000221481;ENSG00000178947;ENSG00000229214;ENSG00000233237;ENS…
path:04728_14	5566;5567;5568;5613;23236;5330;5331;5332;5578;5579;5582;10488;1385;1386;1388;148327;468;64764;84699;90993;9586;2353;5530;5532;5533;815;816;817;818;163688;51806;801;805;808;810;ENSG00000185168;ENSG00000236834;ENSG00000227297;ENSG00000227634;ENSG00000204466;ENSG00000160695;ENSG00000196668;ENSG00000261326;ENSG00000221481;ENSG00000178947;ENSG00000229214;ENSG00000233237;ENSG00000137700;ENSG00000260268…
path:04730_1	23236;5330;5331;5332;2767;2776;2890;2891;2892;100137049;123745;255189;283748;5321;8605;8681;10672;2768;2770;2771;2773;2775;2778;2781;2911;2915;5578;5579;5582;2895;4067;ENSG00000185168;ENSG00000260107;ENSG00000230002;ENSG00000228623;ENSG00000146666;ENSG00000231607;ENSG00000226808;ENSG00000229214;ENSG00000224843;ENSG00000260837;ENSG00000248027;ENSG00000261455;ENSG00000232412;ENSG00000235158;ENSG000…
path:04730_2	23236;5330;5331;5332;2767;2776;6261;100137049;123745;255189;283748;5321;8605;8681;5578;5579;5582;773;5515;5516;5518;5519;4067;3708;3709;3710;ENSG00000185168;ENSG00000146666;ENSG00000231607;ENSG00000260565;ENSG00000258399;ENSG00000119596;ENSG00000196696;ENSG00000232607;ENSG00000223396;ENSG00000104691;ENSG00000225210
path:04730_3	23236;5330;5331;5332;2767;2776;2890;2891;2892;6261;100137049;123745;255189;283748;5321;8605;8681;10672;2768;2770;2771;2773;2775;2778;2781;5578;5579;5582;773;5515;5516;5518;5519;4067;ENSG00000185168;ENSG00000260107;ENSG00000230002;ENSG00000228623;ENSG00000146666;ENSG00000231607;ENSG00000226808;ENSG00000229214;ENSG00000224843;ENSG00000260837;ENSG00000248027;ENSG00000261455;ENSG00000232412;ENSG00000…
path:04730_4	2767;2776;2890;2891;2892;100137049;123745;255189;283748;5321;8605;8681;10672;2768;2770;2771;2773;2775;2778;2781;2911;2915;5578;5579;5582;3480;1394;2895;ENSG00000260107;ENSG00000230002;ENSG00000228623;ENSG00000146666;ENSG00000231607;ENSG00000226808;ENSG00000185168;ENSG00000229214;ENSG00000224843;ENSG00000260837;ENSG00000248027;ENSG00000261455;ENSG00000232412;ENSG00000235158;ENSG00000231269;ENSG000…
path:04730_5	23236;5330;5331;5332;6261;100137049;123745;255189;283748;5321;8605;8681;10672;2768;2770;2771;2773;2775;2778;2781;5578;5579;5582;773;5594;5595;5604;5605;5515;5516;5518;5519;4067;ENSG00000185168;ENSG00000146666;ENSG00000231607;ENSG00000226808;ENSG00000229214;ENSG00000224843;ENSG00000260837;ENSG00000248027;ENSG00000261455;ENSG00000232412;ENSG00000235158;ENSG00000231269;ENSG00000227477;ENSG0000024935…
path:04730_6	4842;2977;2982;2983;5592;5593;10842;5604;5605;369;5894;673;3265;3845;4893;ENSG00000229243;ENSG00000225210;ENSG00000259854;ENSG00000204241;ENSG00000260565;ENSG00000258399;ENSG00000119596;ENSG00000196696;ENSG00000232607;ENSG00000242996;ENSG00000012171;ENSG00000233864;ENSG00000226383;ENSG00000257061;ENSG00000242349;ENSG00000234899;ENSG00000246130;ENSG00000246363;ENSG00000242474;ENSG00000228649;ENSG0…
path:04730_7	100137049;123745;255189;283748;5321;8605;8681;10672;2768;2770;2771;2773;2775;2778;2781;2911;2915;3480;1394;3479;ENSG00000146666;ENSG00000231607;ENSG00000226808;ENSG00000185168;ENSG00000229214;ENSG00000224843;ENSG00000260837;ENSG00000248027;ENSG00000261455;ENSG00000232412;ENSG00000235158;ENSG00000231269;ENSG00000227477;ENSG00000249359;ENSG00000259153;ENSG00000236081;ENSG00000153363;ENSG00000251072…
path:04730_8	100137049;123745;255189;283748;5321;8605;8681;10672;2768;2770;2771;2773;2775;2778;2781;2911;2915;3480;1394;1392;ENSG00000146666;ENSG00000231607;ENSG00000226808;ENSG00000185168;ENSG00000229214;ENSG00000224843;ENSG00000260837;ENSG00000248027;ENSG00000261455;ENSG00000232412;ENSG00000235158;ENSG00000231269;ENSG00000227477;ENSG00000249359;ENSG00000259153;ENSG00000236081;ENSG00000153363;ENSG00000251072…
path:04730_9	23236;5330;5331;5332;6261;100137049;123745;255189;283748;5321;8605;8681;5578;5579;5582;773;10842;5594;5595;5604;5605;5515;5516;5518;5519;4067;ENSG00000185168;ENSG00000146666;ENSG00000231607;ENSG00000227775;ENSG00000229645;ENSG00000237438;ENSG00000256061;ENSG00000235954;ENSG00000225210;ENSG00000259854;ENSG00000204241;ENSG00000260565;ENSG00000258399;ENSG00000119596;ENSG00000196696;ENSG00000232607;E…
path:04730_10	100137049;123745;255189;283748;5321;8605;8681;5578;5579;5582;10842;5594;5595;5604;5605;369;5894;673;5515;5516;5518;5519;ENSG00000146666;ENSG00000231607;ENSG00000227775;ENSG00000229645;ENSG00000237438;ENSG00000256061;ENSG00000235954;ENSG00000225210;ENSG00000259854;ENSG00000204241;ENSG00000260565;ENSG00000258399;ENSG00000119596;ENSG00000196696;ENSG00000232607;ENSG00000242996;ENSG00000012171;ENSG000…
path:04740_1	815;816;817;818;2774;163688;51806;801;805;808;810;5566;5567;5568;5613;109;5132;1258;1261;1262;5592;5593;2978;2979;9626;1179;22802;9635;ENSG00000261826;ENSG00000214548;ENSG00000185168;ENSG00000229214;ENSG00000259354;ENSG00000229243
path:04740_2	815;816;817;818;2774;5566;5567;5568;5613;109;5132;10798;119678;119679;119682;119687;119692;119694;119695;119749;119764;119765;119772;119774;120065;120066;120586;120775;120776;120787;120793;120796;121129;121130;121275;121364;122740;122742;122748;124538;125958;125962;125963;126370;126541;127059;127062;127064;127066;127068;127069;127074;127077;127385;127623;128360;128366;128367;128368;128371;128372;…
path:04742_1	80834;83756;2778;ENSG00000185168;ENSG00000229214
path:04742_2	2782;2784;2785;51764;3745;5566;5567;5568;5613;112;114;196883;ENSG00000185168;ENSG00000229214;ENSG00000244564;ENSG00000253298;ENSG00000224857;ENSG00000244300;ENSG00000236963;ENSG00000160695;ENSG00000196668
path:04744_1	1258;1259;163688;51806;801;805;808;810;ENSG00000185168;ENSG00000229214;ENSG00000259354
path:04744_2	6010;5145;5148;5158;2779;2780;2782;2792;346562;131890;6011;408;409;8787;ENSG00000185168;ENSG00000229214
path:04744_4	6010;2779;2780;2782;2792;346562;5957;131890;6011;408;409;ENSG00000185168;ENSG00000229214
path:04745_2	60;71;140469;53904;163688;51806;801;805;808;810;ENSG00000185168;ENSG00000229214;ENSG00000261311;ENSG00000260565;ENSG00000258399;ENSG00000119596;ENSG00000259354
path:04810_1	7114;9087;10092;10093;10094;10095;10109;10552;81873;345456;375189;5216;5217;10163;8936;55845;1072;1073;60;71;ENSG00000185168;ENSG00000229214;ENSG00000260302;ENSG00000237517;ENSG00000230513;ENSG00000209804;ENSG00000224843;ENSG00000229692;ENSG00000257381;ENSG00000237438;ENSG00000160695;ENSG00000196668;ENSG00000232860;ENSG00000235590;ENSG00000244459;ENSG00000250658;ENSG00000261185;ENSG00000255553;EN…
path:04810_2	10092;10093;10094;10095;10109;10552;81873;7454;8976;1072;1073;3984;3985;10298;5058;5062;5063;56924;57144;998;60;71;ENSG00000260302;ENSG00000237517;ENSG00000230513;ENSG00000209804;ENSG00000224843;ENSG00000229692;ENSG00000257381;ENSG00000237438;ENSG00000235590;ENSG00000244459;ENSG00000250658;ENSG00000261185;ENSG00000255553;ENSG00000255418;ENSG00000234883;ENSG00000222041;ENSG00000260565;ENSG00000226…
path:04810_3	345456;375189;5216;5217;1072;1073;3984;3985;1729;1730;6093;9475;5879;5880;5881;387;ENSG00000160695;ENSG00000196668;ENSG00000232860;ENSG00000235590;ENSG00000244459;ENSG00000250658;ENSG00000261185;ENSG00000255553;ENSG00000255418;ENSG00000224843;ENSG00000234883;ENSG00000222041;ENSG00000260565;ENSG00000233864;ENSG00000260604;ENSG00000226808;ENSG00000230920;ENSG00000233429;ENSG00000179406;ENSG00000253…
path:04810_4	10163;50649;10152;10787;3071;23191;26999;10458;55740;81624;10298;5058;5062;5063;56924;57144;8874;9459;998;5879;5880;5881;387;10788;128239;8826;10451;26230;7074;7409;7410;1793;ENSG00000185168;ENSG00000229214;ENSG00000224843;ENSG00000234883;ENSG00000222041;ENSG00000229692;ENSG00000257381;ENSG00000226572;ENSG00000235590;ENSG00000034063;ENSG00000246022;ENSG00000240875;ENSG00000249167;ENSG00000242349;…
path:04810_5	10163;8936;55845;50649;10152;10787;3071;23191;26999;10458;10298;5058;5062;5063;56924;57144;8874;9459;5879;5880;5881;387;10788;128239;8826;10451;26230;7074;7409;7410;1793;ENSG00000185168;ENSG00000229214;ENSG00000224843;ENSG00000234883;ENSG00000222041;ENSG00000226572;ENSG00000235590;ENSG00000034063;ENSG00000246022;ENSG00000240875;ENSG00000249167;ENSG00000242349;ENSG00000214548;ENSG00000231607;ENSG0…
path:04810_6	10297;324;50649;10152;10787;3071;23191;26999;10458;10298;5058;5062;5063;56924;57144;8874;9459;5879;5880;5881;387;10788;128239;8826;10451;26230;7074;7409;7410;1793;ENSG00000226808;ENSG00000244459;ENSG00000261185;ENSG00000258651;ENSG00000247400;ENSG00000224843;ENSG00000234883;ENSG00000222041;ENSG00000226572;ENSG00000235590;ENSG00000034063;ENSG00000246022;ENSG00000240875;ENSG00000249167;ENSG00000242…
path:04810_7	7114;9087;10092;10093;10094;10095;10109;10552;81873;345456;375189;5216;5217;54434;54961;85464;1072;1073;3984;3985;60;71;ENSG00000185168;ENSG00000229214;ENSG00000260302;ENSG00000237517;ENSG00000230513;ENSG00000209804;ENSG00000224843;ENSG00000229692;ENSG00000257381;ENSG00000237438;ENSG00000160695;ENSG00000196668;ENSG00000232860;ENSG00000261087;ENSG00000235590;ENSG00000244459;ENSG00000250658;ENSG000…
path:04810_8	54434;54961;85464;1072;1073;3984;3985;6093;9475;10298;5058;5062;5063;56924;57144;60;71;ENSG00000261087;ENSG00000235590;ENSG00000244459;ENSG00000250658;ENSG00000261185;ENSG00000255553;ENSG00000255418;ENSG00000224843;ENSG00000234883;ENSG00000222041;ENSG00000260565;ENSG00000260604;ENSG00000226808;ENSG00000230920;ENSG00000233429;ENSG00000179406;ENSG00000253640;ENSG00000229692;ENSG00000257381;ENSG0000…
path:04810_9	3984;3985;2934;85477;7414;200576;23396;5305;79837;8394;8395;8396;81;87;88;89;6548;4659;5499;5500;5501;103910;10398;10627;29895;4633;4636;58498;93408;6093;9475;387;5594;5595;ENSG00000234474;ENSG00000261685;ENSG00000257479;ENSG00000235590;ENSG00000240607;ENSG00000222041;ENSG00000185168;ENSG00000229214;ENSG00000231607;ENSG00000260604;ENSG00000226808;ENSG00000230920;ENSG00000233429;ENSG00000179406;EN…
path:04810_10	1072;1073;3984;3985;200576;23396;5305;79837;8394;8395;8396;1729;1730;6548;4659;5499;5500;5501;103910;10398;10627;29895;4633;4636;58498;93408;6093;9475;10298;5058;5062;5063;56924;57144;5879;5880;5881;387;5594;5595;ENSG00000235590;ENSG00000244459;ENSG00000250658;ENSG00000261185;ENSG00000255553;ENSG00000255418;ENSG00000224843;ENSG00000234883;ENSG00000222041;ENSG00000260565;ENSG00000240607;ENSG000002…
path:04810_11	3984;3985;200576;23396;5305;79837;8394;8395;8396;4478;5962;7430;6548;4659;5499;5500;5501;103910;10398;10627;29895;4633;4636;58498;93408;6093;9475;387;5594;5595;ENSG00000240607;ENSG00000222041;ENSG00000260107;ENSG00000229692;ENSG00000257381;ENSG00000260302;ENSG00000234456;ENSG00000179406;ENSG00000177738;ENSG00000260303;ENSG00000258492;ENSG00000231607;ENSG00000260604;ENSG00000226808;ENSG00000230920…
path:04810_12	5829;28964;10298;5058;5062;5063;56924;57144;8874;9459;5879;5880;5881;23365;9138;22800;22808;3265;3845;4893;6237;ENSG00000236709;ENSG00000226572;ENSG00000235590;ENSG00000034063;ENSG00000246022;ENSG00000240875;ENSG00000249167;ENSG00000242349;ENSG00000214548;ENSG00000224843;ENSG00000231607;ENSG00000260539;ENSG00000234686;ENSG00000234883;ENSG00000174083;ENSG00000216011;ENSG00000229692;ENSG00000257381…
path:04810_13	1072;1073;3984;3985;200576;23396;5305;79837;8394;8395;8396;6548;4659;5499;5500;5501;103910;10398;10627;29895;4633;4636;58498;93408;340156;4638;85366;91807;6093;9475;10298;5058;5062;5063;56924;57144;5879;5880;5881;387;5594;5595;ENSG00000235590;ENSG00000244459;ENSG00000250658;ENSG00000261185;ENSG00000255553;ENSG00000255418;ENSG00000224843;ENSG00000234883;ENSG00000222041;ENSG00000260565;ENSG00000240…
path:04810_14	10092;10093;10094;10095;10109;10552;81873;7454;8976;3984;3985;81624;10298;5058;5062;5063;56924;57144;998;10788;128239;8826;2245;89846;ENSG00000260302;ENSG00000237517;ENSG00000230513;ENSG00000209804;ENSG00000224843;ENSG00000229692;ENSG00000257381;ENSG00000237438;ENSG00000226572;ENSG00000235590;ENSG00000034063;ENSG00000246022;ENSG00000240875;ENSG00000249167;ENSG00000242349;ENSG00000214548;ENSG00000…
path:04810_15	7454;8976;10458;3984;3985;340156;4638;85366;91807;81624;10298;5058;5062;5063;56924;57144;8874;9459;998;5879;5880;5881;10788;128239;8826;2245;89846;55970;ENSG00000224843;ENSG00000226572;ENSG00000235590;ENSG00000034063;ENSG00000246022;ENSG00000240875;ENSG00000249167;ENSG00000242349;ENSG00000214548;ENSG00000231607;ENSG00000100181;ENSG00000261088;ENSG00000241933;ENSG00000257883;ENSG00000262686;ENSG00…
path:04810_16	50649;10152;10787;3071;23191;26999;10458;3984;3985;340156;4638;85366;91807;28964;10298;5058;5062;5063;56924;57144;8874;9459;998;5879;5880;5881;387;23365;9138;10788;128239;8826;10451;26230;7074;7409;7410;1793;55970;22800;22808;3265;3845;4893;6237;ENSG00000224843;ENSG00000234883;ENSG00000222041;ENSG00000226572;ENSG00000235590;ENSG00000034063;ENSG00000246022;ENSG00000240875;ENSG00000249167;ENSG00000…
path:04810_17	345456;375189;5216;5217;3984;3985;1729;1730;6093;9475;5879;5880;5881;387;23365;9138;2909;ENSG00000160695;ENSG00000196668;ENSG00000232860;ENSG00000233864;ENSG00000260604;ENSG00000226808;ENSG00000230920;ENSG00000233429;ENSG00000179406;ENSG00000253640;ENSG00000229692;ENSG00000257381;ENSG00000260539;ENSG00000234686;ENSG00000234883;ENSG00000174083;ENSG00000216011;ENSG00000260505;ENSG00000226029;ENSG00…
path:04810_18	1729;1730;6093;9475;10298;5058;5062;5063;56924;57144;8874;9459;5879;5880;5881;387;23365;9138;2909;10672;2768;ENSG00000233864;ENSG00000260604;ENSG00000226808;ENSG00000230920;ENSG00000233429;ENSG00000179406;ENSG00000253640;ENSG00000229692;ENSG00000257381;ENSG00000226572;ENSG00000235590;ENSG00000034063;ENSG00000246022;ENSG00000240875;ENSG00000249167;ENSG00000242349;ENSG00000214548;ENSG00000224843;EN…
path:04810_19	1729;1730;6093;9475;5879;5880;5881;387;23365;9138;2909;1793;1445;ENSG00000233864;ENSG00000260604;ENSG00000226808;ENSG00000230920;ENSG00000233429;ENSG00000179406;ENSG00000253640;ENSG00000229692;ENSG00000257381;ENSG00000260539;ENSG00000234686;ENSG00000234883;ENSG00000174083;ENSG00000216011;ENSG00000260505;ENSG00000226029;ENSG00000254333;ENSG00000260597;ENSG00000256982;ENSG00000231453;ENSG0000025788…
path:04810_20	50649;10152;10787;3071;23191;26999;10458;28964;10298;5058;5062;5063;56924;57144;8874;9459;5879;5880;5881;387;23365;9138;10788;128239;8826;10451;26230;7074;7409;7410;23533;5290;5291;5293;5294;5295;5296;8503;1793;22800;22808;3265;3845;4893;6237;ENSG00000224843;ENSG00000234883;ENSG00000222041;ENSG00000226572;ENSG00000235590;ENSG00000034063;ENSG00000246022;ENSG00000240875;ENSG00000249167;ENSG00000242…
path:04810_21	3984;3985;200576;23396;5305;79837;8394;8395;8396;6548;4659;5499;5500;5501;103910;10398;10627;29895;4633;4636;58498;93408;6093;9475;387;5594;5595;5604;5605;ENSG00000240607;ENSG00000222041;ENSG00000231607;ENSG00000260604;ENSG00000226808;ENSG00000230920;ENSG00000233429;ENSG00000179406;ENSG00000253640;ENSG00000229692;ENSG00000257381;ENSG00000260505;ENSG00000226029;ENSG00000254333;ENSG00000260597;ENSG…
path:04810_22	6093;9475;5594;5595;5604;5605;369;4342;5894;673;ENSG00000260604;ENSG00000226808;ENSG00000230920;ENSG00000233429;ENSG00000179406;ENSG00000253640;ENSG00000229692;ENSG00000257381;ENSG00000227775;ENSG00000229645;ENSG00000237438;ENSG00000256061;ENSG00000235954;ENSG00000225210;ENSG00000259854;ENSG00000204241;ENSG00000260565;ENSG00000258399;ENSG00000119596;ENSG00000196696;ENSG00000232607;ENSG00000242996…
path:04810_23	28964;10298;5058;5062;5063;56924;57144;9459;5879;5880;5881;23365;9138;10451;26230;7074;7409;7410;369;4342;5894;673;23533;5290;5291;5293;5294;5295;5296;8503;22800;22808;3265;3845;4893;6237;6654;6655;ENSG00000226572;ENSG00000235590;ENSG00000034063;ENSG00000246022;ENSG00000240875;ENSG00000249167;ENSG00000242349;ENSG00000214548;ENSG00000224843;ENSG00000231607;ENSG00000260539;ENSG00000234686;ENSG00000…
path:04810_24	50649;10152;10787;3071;23191;26999;10458;10298;5058;5062;5063;56924;57144;8874;9459;5879;5880;5881;387;10788;128239;8826;2909;10451;26230;7074;7409;7410;1793;1398;1399;9564;5747;ENSG00000224843;ENSG00000234883;ENSG00000222041;ENSG00000226572;ENSG00000235590;ENSG00000034063;ENSG00000246022;ENSG00000240875;ENSG00000249167;ENSG00000242349;ENSG00000214548;ENSG00000231607;ENSG00000260539;ENSG000002346…
path:04810_25	3984;3985;340156;4638;85366;91807;10298;5058;5062;5063;56924;57144;8874;9459;998;5879;5880;5881;2245;89846;55970;1128;1129;1131;1132;1133;623;624;ENSG00000226572;ENSG00000235590;ENSG00000034063;ENSG00000246022;ENSG00000240875;ENSG00000249167;ENSG00000242349;ENSG00000214548;ENSG00000224843;ENSG00000231607;ENSG00000100181;ENSG00000261088;ENSG00000241933;ENSG00000257883;ENSG00000262686;ENSG000002606…
path:04810_26	5879;5880;5881;387;2909;1793;1398;1399;9564;5747;1445;22801;3655;3672;3673;3674;3675;3676;3678;3679;3680;3681;3682;3683;3684;3685;3687;3688;3689;3690;3691;3693;3694;3695;3696;8515;8516;ENSG00000260539;ENSG00000234686;ENSG00000234883;ENSG00000174083;ENSG00000216011;ENSG00000260505;ENSG00000226029;ENSG00000254333;ENSG00000260597;ENSG00000256982;ENSG00000231453;ENSG00000257883;ENSG00000249265;ENSG00…
path:04810_27	8874;9459;387;23365;9138;10672;2768;2149;929;ENSG00000231607;ENSG00000260505;ENSG00000226029;ENSG00000254333;ENSG00000260597;ENSG00000256982;ENSG00000231453;ENSG00000257883;ENSG00000249265;ENSG00000229180;ENSG00000260274;ENSG00000201750;ENSG00000200229;ENSG00000202364;ENSG00000199298;ENSG00000226808;ENSG00000185168;ENSG00000229214;ENSG00000224843
path:04810_28	9459;369;4342;5894;673;23533;5290;5291;5293;5294;5295;5296;8503;22800;22808;3265;3845;4893;6237;6654;6655;1956;2260;2261;2263;2264;3645;5156;5159;ENSG00000231607;ENSG00000226383;ENSG00000257061;ENSG00000242349;ENSG00000233429;ENSG00000261275;ENSG00000249348;ENSG00000225783;ENSG00000262228;ENSG00000188338;ENSG00000229692;ENSG00000257381;ENSG00000234899;ENSG00000246130;ENSG00000246363;ENSG000002424…
path:04910_1	7248;3636;1978;6198;6199;7249;2475;6009;10000;207;208;23533;5290;5291;5293;5294;5295;5296;8503;5584;5590;5170;ENSG00000208506;ENSG00000234962;ENSG00000256982;ENSG00000228262;ENSG00000223396;ENSG00000234616;ENSG00000175611;ENSG00000247400;ENSG00000260565;ENSG00000258399;ENSG00000226808;ENSG00000261670;ENSG00000228255;ENSG00000224843;ENSG00000260539;ENSG00000119596;ENSG00000196696;ENSG00000257381;E…
path:04910_2	3636;3551;5599;5601;5602;5792;5770;3643;2885;2475;23533;5290;5291;5293;5294;5295;5296;8503;5584;5590;5170;3667;8471;8660;ENSG00000234962;ENSG00000256982;ENSG00000228262;ENSG00000223396;ENSG00000231177;ENSG00000230523;ENSG00000237647;ENSG00000236901;ENSG00000185186;ENSG00000262228;ENSG00000221481;ENSG00000178947;ENSG00000229214;ENSG00000214870;ENSG00000227533;ENSG00000230555;ENSG00000236008;ENSG00…
path:04910_3	3551;5599;5601;5602;5792;5770;122809;8651;8835;9021;3630;25759;399694;53358;6464;3643;2885;23533;5290;5291;5293;5294;5295;5296;8503;10603;23624;867;868;3667;8471;8660;ENSG00000231177;ENSG00000230523;ENSG00000237647;ENSG00000236901;ENSG00000185186;ENSG00000262228;ENSG00000221481;ENSG00000178947;ENSG00000229214;ENSG00000214870;ENSG00000227533;ENSG00000230555;ENSG00000236008;ENSG00000247287;ENSG0000…
path:04910_4	2002;2872;8569;5594;5595;1977;253314;9470;5604;5605;ENSG00000226674;ENSG00000240045;ENSG00000229621;ENSG00000253802;ENSG00000227775;ENSG00000229645;ENSG00000237438;ENSG00000256061;ENSG00000235954;ENSG00000238198;ENSG00000235927;ENSG00000255458;ENSG00000241631;ENSG00000229692;ENSG00000257381;ENSG00000188660;ENSG00000224843;ENSG00000225210;ENSG00000259854;ENSG00000204241;ENSG00000260565;ENSG0000025…
path:04910_5	3636;2194;5313;31;32;2475;23533;5290;5291;5293;5294;5295;5296;8503;6720;2645;3098;3099;3101;80201;5584;5590;6517;5170;ENSG00000234962;ENSG00000256982;ENSG00000228262;ENSG00000223396;ENSG00000233864;ENSG00000175611;ENSG00000247400;ENSG00000260565;ENSG00000258399;ENSG00000233429;ENSG00000231607;ENSG00000261275;ENSG00000249348;ENSG00000225783;ENSG00000262228;ENSG00000188338;ENSG00000224843;ENSG00000…
path:04910_6	2194;51422;53632;5562;5563;5564;5565;5571;5313;31;32;6720;2645;3098;3099;3101;80201;5584;5590;ENSG00000231607;ENSG00000260539;ENSG00000257381;ENSG00000185168;ENSG00000229214;ENSG00000233864;ENSG00000224843;ENSG00000197332;ENSG00000234883;ENSG00000226808
path:04910_7	3991;5566;5567;5568;5573;5575;5576;5577;5613;5139;5140;10000;207;208;ENSG00000224843;ENSG00000234883;ENSG00000222041;ENSG00000260565;ENSG00000261326;ENSG00000226808;ENSG00000260539;ENSG00000258399;ENSG00000119596;ENSG00000196696;ENSG00000257381;ENSG00000232607;ENSG00000242996;ENSG00000203645;ENSG00000231977;ENSG00000247708;ENSG00000233237;ENSG00000240256;ENSG00000215417;ENSG00000234912;ENSG000002…
path:04910_8	5499;5500;5501;5506;5507;5509;79660;2997;2998;163688;51806;5255;5256;5257;5260;5261;801;805;808;810;5834;5836;5837;10000;207;208;2932;ENSG00000231607;ENSG00000260539;ENSG00000233705;ENSG00000223381;ENSG00000260136;ENSG00000257381;ENSG00000160695;ENSG00000233864;ENSG00000261098;ENSG00000229153;ENSG00000250658;ENSG00000188185;ENSG00000229495;ENSG00000233304;ENSG00000254802;ENSG00000234323;ENSG00000…
path:04910_9	2872;8569;5594;5595;1978;1977;253314;9470;ENSG00000227775;ENSG00000229645;ENSG00000237438;ENSG00000256061;ENSG00000235954;ENSG00000234616;ENSG00000240045;ENSG00000229621;ENSG00000238198;ENSG00000235927;ENSG00000255458;ENSG00000241631;ENSG00000229692;ENSG00000257381;ENSG00000188660;ENSG00000224843
path:04910_10	3636;1978;6194;6198;6199;2475;6009;10000;207;208;23533;5290;5291;5293;5294;5295;5296;8503;5584;5590;5170;ENSG00000234962;ENSG00000256982;ENSG00000228262;ENSG00000223396;ENSG00000234616;ENSG00000260565;ENSG00000258399;ENSG00000119596;ENSG00000196696;ENSG00000232607;ENSG00000175611;ENSG00000247400;ENSG00000226808;ENSG00000261670;ENSG00000228255;ENSG00000224843;ENSG00000260539;ENSG00000257381;ENSG00…
path:04910_11	5499;5500;5501;5506;5507;5509;79660;2308;572;7249;5105;5106;2538;57818;2475;5139;5140;2203;8789;10891;10000;207;208;2932;6517;5170;ENSG00000231607;ENSG00000250490;ENSG00000244300;ENSG00000260664;ENSG00000214407;ENSG00000236682;ENSG00000244564;ENSG00000253298;ENSG00000226031;ENSG00000236963;ENSG00000236824;ENSG00000224857;ENSG00000233922;ENSG00000241280;ENSG00000261705;ENSG00000224614;ENSG00000185…
path:04910_12	3636;5499;5500;5501;5506;5507;5509;79660;1978;2308;6198;6199;572;7249;2475;5139;5140;6009;10000;207;208;23533;5290;5291;5293;5294;5295;5296;8503;2932;5584;5590;6517;5170;ENSG00000234962;ENSG00000256982;ENSG00000228262;ENSG00000223396;ENSG00000231607;ENSG00000234616;ENSG00000250490;ENSG00000244300;ENSG00000260664;ENSG00000214407;ENSG00000236682;ENSG00000244564;ENSG00000253298;ENSG00000226031;ENSG0…
path:04910_13	6654;6655;3265;3845;4893;25759;399694;53358;6464;2885;3667;8471;8660;ENSG00000234899;ENSG00000246130;ENSG00000246363;ENSG00000242474;ENSG00000228649;ENSG00000235831;ENSG00000228623;ENSG00000230002;ENSG00000215908;ENSG00000229055;ENSG00000226237;ENSG00000260947;ENSG00000226487;ENSG00000250739;ENSG00000229719;ENSG00000227012;ENSG00000237604;ENSG00000239454;ENSG00000254731;ENSG00000245648;ENSG000002…
path:04910_14	6654;6655;3265;3845;4893;5604;5605;369;5894;673;ENSG00000234899;ENSG00000246130;ENSG00000246363;ENSG00000242474;ENSG00000228649;ENSG00000235831;ENSG00000228623;ENSG00000230002;ENSG00000215908;ENSG00000229055;ENSG00000226237;ENSG00000260947;ENSG00000226487;ENSG00000250739;ENSG00000229719;ENSG00000227012;ENSG00000237604;ENSG00000239454;ENSG00000254731;ENSG00000245648;ENSG00000249265;ENSG00000224711…
path:04910_15	2002;2872;8569;5594;5595;5604;5605;369;5894;673;ENSG00000226674;ENSG00000240045;ENSG00000229621;ENSG00000253802;ENSG00000227775;ENSG00000229645;ENSG00000237438;ENSG00000256061;ENSG00000235954;ENSG00000225210;ENSG00000259854;ENSG00000204241;ENSG00000260565;ENSG00000258399;ENSG00000119596;ENSG00000196696;ENSG00000232607;ENSG00000242996;ENSG00000012171;ENSG00000233864;ENSG00000226383;ENSG00000257061…
path:04910_16	9322;23265;23433;2889;1398;1399;6517;ENSG00000224843;ENSG00000262228;ENSG00000229807;ENSG00000253311;ENSG00000235954;ENSG00000222041;ENSG00000233429;ENSG00000234883;ENSG00000234456
path:04910_17	3636;5499;5500;5501;5506;5507;5509;79660;2308;9322;572;7249;2475;5139;5140;23265;10000;207;208;23533;5290;5291;5293;5294;5295;5296;8503;2932;5584;5590;6517;5170;ENSG00000234962;ENSG00000256982;ENSG00000228262;ENSG00000223396;ENSG00000231607;ENSG00000250490;ENSG00000244300;ENSG00000260664;ENSG00000214407;ENSG00000236682;ENSG00000244564;ENSG00000253298;ENSG00000226031;ENSG00000236963;ENSG0000023682…
path:04910_19	5792;5770;122809;8651;8835;9021;3630;25759;399694;53358;6464;3643;2889;10603;23624;867;868;3667;8471;8660;ENSG00000259354;ENSG00000226572;ENSG00000185168;ENSG00000244459;ENSG00000254911;ENSG00000234880;ENSG00000233864;ENSG00000260432;ENSG00000236140;ENSG00000260107;ENSG00000259834;ENSG00000257742;ENSG00000226808;ENSG00000231291;ENSG00000247708;ENSG00000214851;ENSG00000223855;ENSG00000237697;ENSG0…
path:04912_1	107;108;109;111;112;113;114;115;196883;2767;2776;2798;2778;2796;2797;ENSG00000244564;ENSG00000253298;ENSG00000224857;ENSG00000244300;ENSG00000236963;ENSG00000160695;ENSG00000196668;ENSG00000230920;ENSG00000185168;ENSG00000229214
path:04912_2	107;108;109;111;112;113;114;115;196883;468;2778;5566;5567;5568;5613;ENSG00000244564;ENSG00000253298;ENSG00000224857;ENSG00000244300;ENSG00000236963;ENSG00000160695;ENSG00000196668;ENSG00000230920;ENSG00000221481;ENSG00000178947;ENSG00000229214;ENSG00000185168
path:04912_3	23236;5330;5331;5332;998;4214;3708;3709;3710;163688;51806;801;805;808;810;6714;ENSG00000185168;ENSG00000100181;ENSG00000261088;ENSG00000241933;ENSG00000257883;ENSG00000262686;ENSG00000260682;ENSG00000254333;ENSG00000175699;ENSG00000260077;ENSG00000259820;ENSG00000235831;ENSG00000249082;ENSG00000242808;ENSG00000249896;ENSG00000251611;ENSG00000248223;ENSG00000225783;ENSG00000244968;ENSG00000160336;…
path:04912_4	23236;5330;5331;5332;998;3708;3709;3710;2767;2776;ENSG00000185168;ENSG00000100181;ENSG00000261088;ENSG00000241933;ENSG00000257883;ENSG00000262686;ENSG00000260682;ENSG00000254333;ENSG00000175699;ENSG00000260077;ENSG00000259820;ENSG00000235831;ENSG00000249082;ENSG00000242808;ENSG00000249896;ENSG00000251611;ENSG00000248223;ENSG00000225783;ENSG00000244968;ENSG00000160336;ENSG00000126749;ENSG000002063…
path:04912_5	998;5606;5608;1432;5600;5603;6300;10746;4214;4215;4216;5609;6416;ENSG00000100181;ENSG00000261088;ENSG00000241933;ENSG00000257883;ENSG00000262686;ENSG00000260682;ENSG00000254333;ENSG00000175699;ENSG00000260077;ENSG00000259820;ENSG00000235831;ENSG00000249082;ENSG00000242808;ENSG00000249896;ENSG00000251611;ENSG00000248223;ENSG00000225783;ENSG00000244968;ENSG00000160336;ENSG00000126749;ENSG0000020633…
path:04912_6	998;815;816;817;818;4214;3708;3709;3710;163688;51806;801;805;808;810;6714;ENSG00000100181;ENSG00000261088;ENSG00000241933;ENSG00000257883;ENSG00000262686;ENSG00000260682;ENSG00000254333;ENSG00000175699;ENSG00000260077;ENSG00000259820;ENSG00000235831;ENSG00000249082;ENSG00000242808;ENSG00000249896;ENSG00000251611;ENSG00000248223;ENSG00000225783;ENSG00000244968;ENSG00000160336;ENSG00000126749;ENSG0…
path:04912_7	23236;5330;5331;5332;3708;3709;3710;2767;2776;2798;ENSG00000185168;ENSG00000225210;ENSG00000260565;ENSG00000258399;ENSG00000119596;ENSG00000196696;ENSG00000232607
path:04912_8	4323;4313;1956;1839;ENSG00000034063;ENSG00000225470;ENSG00000238198;ENSG00000229042;ENSG00000232956;ENSG00000146666;ENSG00000225783;ENSG00000250377;ENSG00000244300;ENSG00000248441;ENSG00000250658;ENSG00000227223;ENSG00000255864;ENSG00000260597;ENSG00000228255;ENSG00000215866;ENSG00000229495;ENSG00000229180;ENSG00000254872;ENSG00000188338;ENSG00000232607;ENSG00000233864;ENSG00000224032;ENSG0000023…
path:04912_9	998;4214;3708;3709;3710;163688;51806;801;805;808;810;6714;3265;3845;4893;1956;ENSG00000100181;ENSG00000261088;ENSG00000241933;ENSG00000257883;ENSG00000262686;ENSG00000260682;ENSG00000254333;ENSG00000175699;ENSG00000260077;ENSG00000259820;ENSG00000235831;ENSG00000249082;ENSG00000242808;ENSG00000249896;ENSG00000251611;ENSG00000248223;ENSG00000225783;ENSG00000244968;ENSG00000160336;ENSG00000126749;E…
path:04912_10	2002;5594;5595;5604;5605;5894;ENSG00000226674;ENSG00000240045;ENSG00000229621;ENSG00000253802;ENSG00000227775;ENSG00000229645;ENSG00000237438;ENSG00000256061;ENSG00000235954;ENSG00000225210;ENSG00000259854;ENSG00000204241;ENSG00000260565;ENSG00000258399;ENSG00000119596;ENSG00000196696;ENSG00000232607;ENSG00000242996;ENSG00000012171;ENSG00000233864;ENSG00000226383;ENSG00000257061;ENSG00000242349
path:04912_11	998;6714;5894;3265;3845;4893;6654;6655;2885;1956;ENSG00000100181;ENSG00000261088;ENSG00000241933;ENSG00000257883;ENSG00000262686;ENSG00000260682;ENSG00000254333;ENSG00000175699;ENSG00000260077;ENSG00000259820;ENSG00000235831;ENSG00000249082;ENSG00000242808;ENSG00000249896;ENSG00000251611;ENSG00000248223;ENSG00000225783;ENSG00000244968;ENSG00000160336;ENSG00000126749;ENSG00000206337;ENSG0000023474…
path:04912_12	998;6714;3265;3845;4893;6654;6655;2885;1956;1839;ENSG00000100181;ENSG00000261088;ENSG00000241933;ENSG00000257883;ENSG00000262686;ENSG00000260682;ENSG00000254333;ENSG00000175699;ENSG00000260077;ENSG00000259820;ENSG00000235831;ENSG00000249082;ENSG00000242808;ENSG00000249896;ENSG00000251611;ENSG00000248223;ENSG00000225783;ENSG00000244968;ENSG00000160336;ENSG00000126749;ENSG00000206337;ENSG0000023474…
path:04912_13	998;5606;5608;4214;5609;6416;5599;5601;5602;ENSG00000100181;ENSG00000261088;ENSG00000241933;ENSG00000257883;ENSG00000262686;ENSG00000260682;ENSG00000254333;ENSG00000175699;ENSG00000260077;ENSG00000259820;ENSG00000235831;ENSG00000249082;ENSG00000242808;ENSG00000249896;ENSG00000251611;ENSG00000248223;ENSG00000225783;ENSG00000244968;ENSG00000160336;ENSG00000126749;ENSG00000206337;ENSG00000234741;ENS…
path:04912_14	4214;5609;6416;5599;5601;5602;3725;ENSG00000260107;ENSG00000262228;ENSG00000221481;ENSG00000178947;ENSG00000229214;ENSG00000214870;ENSG00000227533;ENSG00000230555;ENSG00000236008;ENSG00000247287;ENSG00000212694;ENSG00000247796;ENSG00000260396;ENSG00000258610;ENSG00000204666;ENSG00000189149;ENSG00000224137;ENSG00000250198;ENSG00000231574;ENSG00000237697;ENSG00000232721;ENSG00000248538;ENSG00000238…
path:04914_1	3480;3479;3630;3845;369;5894;673;ENSG00000231453;ENSG00000229191;ENSG00000254661;ENSG00000249073;ENSG00000187621;ENSG00000227223;ENSG00000226194;ENSG00000258285;ENSG00000260597;ENSG00000256982;ENSG00000246548;ENSG00000231713;ENSG00000223855;ENSG00000231779;ENSG00000261348;ENSG00000104725;ENSG00000253352;ENSG00000255717;ENSG00000215424;ENSG00000234883;ENSG00000234456;ENSG00000197989;ENSG0000023461…
path:04914_2	4342;3320;3326;5594;5595;5604;ENSG00000260565;ENSG00000258399;ENSG00000119596;ENSG00000196696;ENSG00000232607;ENSG00000240607;ENSG00000222041;ENSG00000227775;ENSG00000229645;ENSG00000237438;ENSG00000256061;ENSG00000235954;ENSG00000225210;ENSG00000259854;ENSG00000204241;ENSG00000242996;ENSG00000012171
path:04914_3	107;108;109;111;112;113;114;115;196883;5566;5567;5568;5613;2770;2771;2773;ENSG00000244564;ENSG00000253298;ENSG00000224857;ENSG00000244300;ENSG00000236963;ENSG00000160695;ENSG00000196668;ENSG00000230920;ENSG00000185168;ENSG00000229214;ENSG00000260837;ENSG00000248027;ENSG00000261455;ENSG00000232412;ENSG00000235158;ENSG00000231269;ENSG00000227477;ENSG00000249359;ENSG00000259153;ENSG00000236081;ENSG0…
path:04914_4	983;993;994;995;5347;9088;245711;387778;ENSG00000261615;ENSG00000261098;ENSG00000250658;ENSG00000260123;ENSG00000226572;ENSG00000234456;ENSG00000229055;ENSG00000239454;ENSG00000226487;ENSG00000226237;ENSG00000260303;ENSG00000260947;ENSG00000227252;ENSG00000231781;ENSG00000226752;ENSG00000229719;ENSG00000254731;ENSG00000226296;ENSG00000228265;ENSG00000224711;ENSG00000204241;ENSG00000233975;ENSG000…
path:04914_5	10000;207;208;5139;5140;ENSG00000260539;ENSG00000260565;ENSG00000258399;ENSG00000119596;ENSG00000196696;ENSG00000257381;ENSG00000232607;ENSG00000242996;ENSG00000203645;ENSG00000231977;ENSG00000247708;ENSG00000233237;ENSG00000240256;ENSG00000215417;ENSG00000234912;ENSG00000227912;ENSG00000204860;ENSG00000226808;ENSG00000224843
path:04914_6	10393;246184;25847;29882;29945;51433;51434;51529;64682;8697;8881;996;51343;10459;4085;8379;699;ENSG00000229692;ENSG00000257381;ENSG00000261311;ENSG00000233864;ENSG00000260565;ENSG00000258399;ENSG00000235590;ENSG00000260107;ENSG00000185168
path:04914_7	51343;10459;4085;8379;699;27330;6195;6196;6197;ENSG00000260107;ENSG00000185168;ENSG00000234616
path:04914_8	983;699;9088;27330;6195;6196;6197;5594;5595;ENSG00000261615;ENSG00000261098;ENSG00000250658;ENSG00000260123;ENSG00000226572;ENSG00000234456;ENSG00000260102;ENSG00000234616;ENSG00000227775;ENSG00000229645;ENSG00000237438;ENSG00000256061;ENSG00000235954
path:04914_9	983;993;994;995;9088;1017;245711;387778;ENSG00000261615;ENSG00000261098;ENSG00000250658;ENSG00000260123;ENSG00000226572;ENSG00000234456;ENSG00000229055;ENSG00000239454;ENSG00000226487;ENSG00000226237;ENSG00000260303;ENSG00000260947;ENSG00000227252;ENSG00000231781;ENSG00000226752;ENSG00000229719;ENSG00000254731;ENSG00000226296;ENSG00000228265;ENSG00000224711;ENSG00000204241;ENSG00000233975;ENSG000…
path:04914_10	1432;5599;5600;5601;5602;5603;6300;5241;23533;5290;5291;5293;5294;5295;5296;8503;ENSG00000261615;ENSG00000260077;ENSG00000188660;ENSG00000232956;ENSG00000226572;ENSG00000262228;ENSG00000221481;ENSG00000178947;ENSG00000229214;ENSG00000260539;ENSG00000257381;ENSG00000214870;ENSG00000227533;ENSG00000230555;ENSG00000236008;ENSG00000247287;ENSG00000212694;ENSG00000247796;ENSG00000260396;ENSG0000025861…
path:04916_1	1855;1856;1857;163688;51806;801;805;808;810;2770;2771;2773;2775;1910;11211;2535;7855;7976;8321;8322;8323;8324;8325;8326;23236;5330;5331;5332;5578;5579;5582;ENSG00000245849;ENSG00000259504;ENSG00000228630;ENSG00000185168;ENSG00000229214;ENSG00000259354;ENSG00000260837;ENSG00000248027;ENSG00000261455;ENSG00000232412;ENSG00000235158;ENSG00000231269;ENSG00000227477;ENSG00000249359;ENSG00000259153;ENS…
path:04916_2	1855;1856;1857;2775;1910;11211;2535;7855;7976;8321;8322;8323;8324;8325;8326;23236;5330;5331;5332;2932;2776;ENSG00000245849;ENSG00000259504;ENSG00000228630;ENSG00000260302;ENSG00000234456;ENSG00000257433;ENSG00000233237;ENSG00000240045;ENSG00000034063;ENSG00000225470;ENSG00000185168;ENSG00000260455;ENSG00000224843;ENSG00000245910;ENSG00000231439
path:04916_3	1638;7306;7299;4286;5566;5567;5568;5613;1387;2033;51176;6932;6934;83439;10488;1385;148327;64764;84699;90993;5594;5595;ENSG00000253298;ENSG00000260664;ENSG00000244564;ENSG00000224857;ENSG00000244300;ENSG00000236963;ENSG00000230439;ENSG00000196668;ENSG00000160695;ENSG00000224843;ENSG00000260388;ENSG00000247157;ENSG00000233386;ENSG00000230262;ENSG00000248473;ENSG00000236922;ENSG00000251615;ENSG00000…
path:04916_4	5566;5567;5568;5613;163688;51806;801;805;808;810;2770;2771;2773;2775;23236;5330;5331;5332;5578;5579;5582;ENSG00000185168;ENSG00000229214;ENSG00000259354;ENSG00000260837;ENSG00000248027;ENSG00000261455;ENSG00000232412;ENSG00000235158;ENSG00000231269;ENSG00000227477;ENSG00000249359;ENSG00000259153;ENSG00000236081;ENSG00000153363;ENSG00000251072;ENSG00000229692;ENSG00000231607;ENSG00000257381;ENSG00…
path:04916_5	815;816;817;818;163688;51806;801;805;808;810;2770;2771;2773;2775;23236;5330;5331;5332;5578;5579;5582;ENSG00000261826;ENSG00000214548;ENSG00000185168;ENSG00000229214;ENSG00000259354;ENSG00000260837;ENSG00000248027;ENSG00000261455;ENSG00000232412;ENSG00000235158;ENSG00000231269;ENSG00000227477;ENSG00000249359;ENSG00000259153;ENSG00000236081;ENSG00000153363;ENSG00000251072;ENSG00000229692;ENSG000002…
path:04916_6	1855;1856;1857;2770;2771;2773;2775;1910;11211;2535;7855;7976;8321;8322;8323;8324;8325;8326;23236;5330;5331;5332;1906;ENSG00000245849;ENSG00000259504;ENSG00000228630;ENSG00000185168;ENSG00000229214;ENSG00000260837;ENSG00000248027;ENSG00000261455;ENSG00000232412;ENSG00000235158;ENSG00000231269;ENSG00000227477;ENSG00000249359;ENSG00000259153;ENSG00000236081;ENSG00000153363;ENSG00000251072;ENSG000002…
path:04916_7	3815;4254;5894;3265;3845;4893;ENSG00000261087;ENSG00000251615;ENSG00000244300;ENSG00000234828;ENSG00000260597;ENSG00000215866;ENSG00000229495;ENSG00000257883;ENSG00000229180;ENSG00000223795;ENSG00000260695;ENSG00000224359;ENSG00000228262;ENSG00000228630;ENSG00000226383;ENSG00000257061;ENSG00000242349;ENSG00000234899;ENSG00000246130;ENSG00000246363;ENSG00000242474;ENSG00000228649;ENSG00000235831;E…
path:04916_8	1855;1856;1857;2775;1910;11211;2535;7855;7976;8321;8322;8323;8324;8325;8326;23236;5330;5331;5332;2776;51384;54361;7471;7472;7473;7474;7475;7476;7477;7478;7479;7480;7481;7482;7483;7484;80326;81029;89780;ENSG00000245849;ENSG00000259504;ENSG00000228630;ENSG00000260302;ENSG00000234456;ENSG00000257433;ENSG00000233237;ENSG00000240045;ENSG00000034063;ENSG00000225470;ENSG00000185168;ENSG00000225783;ENSG0…
path:04916_9	434;2778;107;108;109;111;112;113;114;115;196883;5443;4157;ENSG00000185168;ENSG00000229214;ENSG00000244564;ENSG00000253298;ENSG00000224857;ENSG00000244300;ENSG00000236963;ENSG00000160695;ENSG00000196668;ENSG00000230920;ENSG00000236140;ENSG00000204860
path:04916_10	1638;7306;7299;4286;1387;2033;51176;6932;6934;83439;10488;1385;148327;64764;84699;90993;1499;5594;5595;ENSG00000253298;ENSG00000260664;ENSG00000244564;ENSG00000224857;ENSG00000244300;ENSG00000236963;ENSG00000230439;ENSG00000196668;ENSG00000160695;ENSG00000224843;ENSG00000260388;ENSG00000247157;ENSG00000233386;ENSG00000230262;ENSG00000248473;ENSG00000236922;ENSG00000251615;ENSG00000253669;ENSG0000…
path:04916_11	1855;1856;1857;2775;2932;1499;2776;ENSG00000245849;ENSG00000259504;ENSG00000228630;ENSG00000260455;ENSG00000224843;ENSG00000245910;ENSG00000231439;ENSG00000226808;ENSG00000237697;ENSG00000179818;ENSG00000229692;ENSG00000221481;ENSG00000178947
path:04916_12	1638;7306;7299;4286;1387;2033;51176;6932;6934;83439;10488;1385;148327;64764;84699;90993;5594;5595;5604;5605;ENSG00000253298;ENSG00000260664;ENSG00000244564;ENSG00000224857;ENSG00000244300;ENSG00000236963;ENSG00000230439;ENSG00000196668;ENSG00000160695;ENSG00000224843;ENSG00000260388;ENSG00000247157;ENSG00000233386;ENSG00000230262;ENSG00000248473;ENSG00000236922;ENSG00000251615;ENSG00000253669;ENS…
path:04916_13	4286;5594;5595;5604;5605;5894;ENSG00000253298;ENSG00000260664;ENSG00000244564;ENSG00000224857;ENSG00000244300;ENSG00000236963;ENSG00000230439;ENSG00000196668;ENSG00000160695;ENSG00000224843;ENSG00000227775;ENSG00000229645;ENSG00000237438;ENSG00000256061;ENSG00000235954;ENSG00000225210;ENSG00000259854;ENSG00000204241;ENSG00000260565;ENSG00000258399;ENSG00000119596;ENSG00000196696;ENSG00000232607;E…
path:04920_1	4790;5970;4792;4793;4794;9021;3953;1147;3551;8517;6774;5599;5601;5602;2475;3667;8471;8660;3717;ENSG00000261087;ENSG00000235731;ENSG00000259457;ENSG00000251615;ENSG00000215866;ENSG00000229495;ENSG00000236824;ENSG00000244300;ENSG00000239454;ENSG00000259731;ENSG00000260597;ENSG00000227012;ENSG00000257883;ENSG00000203620;ENSG00000226487;ENSG00000160336;ENSG00000233016;ENSG00000224032;ENSG00000224137;…
path:04920_2	4790;5970;5781;9021;126129;1374;1375;3952;51422;53632;5562;5563;5564;5565;5571;5465;3953;10645;6794;84254;6774;3667;8471;8660;3717;ENSG00000261087;ENSG00000235731;ENSG00000259457;ENSG00000251615;ENSG00000215866;ENSG00000229495;ENSG00000236824;ENSG00000244300;ENSG00000239454;ENSG00000259731;ENSG00000260597;ENSG00000227012;ENSG00000257883;ENSG00000203620;ENSG00000226487;ENSG00000160336;ENSG00000233…
path:04920_3	9021;126129;1374;1375;2180;2181;2182;23205;23305;51703;81616;5443;51422;53632;5562;5563;5564;5565;5571;5465;3953;6774;10891;3717;ENSG00000258933;ENSG00000204466;ENSG00000260852;ENSG00000231607;ENSG00000239921;ENSG00000197558;ENSG00000224843;ENSG00000234883;ENSG00000204860;ENSG00000235590;ENSG00000179818;ENSG00000236140;ENSG00000260539;ENSG00000257381;ENSG00000185168;ENSG00000229214;ENSG0000025866…
path:04920_4	4790;5970;5781;9021;126129;1374;1375;5443;51422;53632;5562;5563;5564;5565;5571;5465;3953;10645;6794;84254;6774;3667;8471;8660;10891;3717;ENSG00000261087;ENSG00000235731;ENSG00000259457;ENSG00000251615;ENSG00000215866;ENSG00000229495;ENSG00000236824;ENSG00000244300;ENSG00000239454;ENSG00000259731;ENSG00000260597;ENSG00000227012;ENSG00000257883;ENSG00000203620;ENSG00000226487;ENSG00000160336;ENSG00…
path:04920_5	9021;126129;1374;1375;2538;57818;5105;5106;5443;51422;53632;5562;5563;5564;5565;5571;3953;10645;6794;84254;4852;6513;6517;181;6774;10891;3717;ENSG00000258933;ENSG00000204466;ENSG00000260852;ENSG00000231607;ENSG00000239921;ENSG00000197558;ENSG00000224843;ENSG00000234883;ENSG00000204860;ENSG00000196668;ENSG00000199382;ENSG00000222041;ENSG00000260565;ENSG00000236140;ENSG00000260539;ENSG00000257381;E…
path:04920_6	126129;1374;1375;2180;2181;2182;23205;23305;51703;81616;5465;6774;948;ENSG00000239921;ENSG00000197558;ENSG00000224843;ENSG00000234883;ENSG00000204860;ENSG00000235590;ENSG00000179818;ENSG00000231607;ENSG00000258666;ENSG00000258813;ENSG00000248223;ENSG00000256092;ENSG00000237517;ENSG00000230513;ENSG00000188660;ENSG00000209804;ENSG00000238755;ENSG00000260359
path:04920_7	126129;1374;1375;51422;53632;5562;5563;5564;5565;5571;9370;5465;51094;79602;3953;10645;6794;84254;ENSG00000239921;ENSG00000197558;ENSG00000224843;ENSG00000234883;ENSG00000204860;ENSG00000231607;ENSG00000260539;ENSG00000257381;ENSG00000185168;ENSG00000229214;ENSG00000258666;ENSG00000258813;ENSG00000248223;ENSG00000256092;ENSG00000237517;ENSG00000230513;ENSG00000188660;ENSG00000209804;ENSG000002592…
path:04920_8	9021;126129;1374;1375;2180;2181;2182;23205;23305;51703;81616;51422;53632;5562;5563;5564;5565;5571;5465;51094;79602;3953;6774;3717;ENSG00000258933;ENSG00000204466;ENSG00000260852;ENSG00000231607;ENSG00000239921;ENSG00000197558;ENSG00000224843;ENSG00000234883;ENSG00000204860;ENSG00000235590;ENSG00000179818;ENSG00000260539;ENSG00000257381;ENSG00000185168;ENSG00000229214;ENSG00000258666;ENSG000002588…
path:04920_9	9021;126129;1374;1375;2538;57818;5105;5106;51422;53632;5562;5563;5564;5565;5571;51094;79602;3953;10645;6794;84254;4852;6513;6517;181;6774;3717;ENSG00000258933;ENSG00000204466;ENSG00000260852;ENSG00000231607;ENSG00000239921;ENSG00000197558;ENSG00000224843;ENSG00000234883;ENSG00000204860;ENSG00000196668;ENSG00000199382;ENSG00000222041;ENSG00000260565;ENSG00000260539;ENSG00000257381;ENSG00000185168;…
path:04920_10	4790;5970;4792;4793;4794;9021;1147;3551;8517;5599;5601;5602;2475;7186;3667;8471;8660;ENSG00000261087;ENSG00000235731;ENSG00000259457;ENSG00000251615;ENSG00000215866;ENSG00000229495;ENSG00000236824;ENSG00000244300;ENSG00000239454;ENSG00000259731;ENSG00000260597;ENSG00000227012;ENSG00000257883;ENSG00000203620;ENSG00000226487;ENSG00000160336;ENSG00000233016;ENSG00000224032;ENSG00000224137;ENSG000002…
path:04920_11	4792;4793;4794;1147;3551;8517;7133;5599;5601;5602;2475;7186;3667;8471;8660;8717;ENSG00000240045;ENSG00000234781;ENSG00000229153;ENSG00000250658;ENSG00000188185;ENSG00000229495;ENSG00000233304;ENSG00000256558;ENSG00000254802;ENSG00000234323;ENSG00000238198;ENSG00000235927;ENSG00000223414;ENSG00000260565;ENSG00000258399;ENSG00000196696;ENSG00000232607;ENSG00000242996;ENSG00000012171;ENSG00000231177…
path:04920_12	1147;3551;8517;7133;5599;5601;5602;2475;7186;7132;8717;7124;ENSG00000240045;ENSG00000234781;ENSG00000229153;ENSG00000250658;ENSG00000188185;ENSG00000229495;ENSG00000233304;ENSG00000256558;ENSG00000254802;ENSG00000234323;ENSG00000238198;ENSG00000235927;ENSG00000223414;ENSG00000260565;ENSG00000258399;ENSG00000196696;ENSG00000232607;ENSG00000242996;ENSG00000012171;ENSG00000231177;ENSG00000230523;ENS…
path:04930_1	5313;5315;2645;3098;3099;3101;80201;6514;ENSG00000231607;ENSG00000224843;ENSG00000197332;ENSG00000234883
path:04930_2	23533;5290;5291;5293;5294;5295;5296;8503;6517;3667;3643;122809;8651;8835;9021;5594;5595;3551;8471;8660;5599;5601;5602;7124;2475;ENSG00000233429;ENSG00000231607;ENSG00000261275;ENSG00000249348;ENSG00000225783;ENSG00000262228;ENSG00000188338;ENSG00000234883;ENSG00000234456;ENSG00000240045;ENSG00000229621;ENSG00000250377;ENSG00000246548;ENSG00000242349;ENSG00000179406;ENSG00000233864;ENSG00000260432…
path:04930_3	23533;5290;5291;5293;5294;5295;5296;8503;6517;3667;9370;8471;8660;2475;ENSG00000233429;ENSG00000231607;ENSG00000261275;ENSG00000249348;ENSG00000225783;ENSG00000262228;ENSG00000188338;ENSG00000234883;ENSG00000234456;ENSG00000240045;ENSG00000229621;ENSG00000250377;ENSG00000246548;ENSG00000242349;ENSG00000179406;ENSG00000232860;ENSG00000182165;ENSG00000175611;ENSG00000247400;ENSG00000260565;ENSG0000…
path:04930_4	23533;5290;5291;5293;5294;5295;5296;8503;3667;3643;3630;122809;8651;8835;9021;5594;5595;3551;8471;8660;5599;5601;5602;2475;ENSG00000233429;ENSG00000231607;ENSG00000261275;ENSG00000249348;ENSG00000225783;ENSG00000262228;ENSG00000188338;ENSG00000240045;ENSG00000229621;ENSG00000250377;ENSG00000246548;ENSG00000242349;ENSG00000179406;ENSG00000233864;ENSG00000260432;ENSG00000236140;ENSG00000260107;ENSG…
path:04930_5	3667;3643;3630;122809;8651;8835;9021;5594;5595;3651;8471;8660;773;774;775;776;777;8913;389692;ENSG00000262228;ENSG00000240045;ENSG00000229621;ENSG00000250377;ENSG00000246548;ENSG00000233429;ENSG00000242349;ENSG00000179406;ENSG00000233864;ENSG00000260432;ENSG00000236140;ENSG00000260107;ENSG00000259834;ENSG00000257742;ENSG00000226808;ENSG00000231291;ENSG00000247708;ENSG00000214851;ENSG00000223855;E…
path:04930_6	3643;3630;3651;773;774;775;776;777;8913;389692;3767;6833;ENSG00000257433;ENSG00000188338
path:04950_1	6928;3280;3175;3651;4760;4821;5078;5080;4825;50674;ENSG00000249236;ENSG00000260902;ENSG00000236901;ENSG00000196668;ENSG00000231607;ENSG00000235106
path:04950_2	3280;3175;2645;3651;4760;4821;3630;3375;5078;5080;4825;50674;ENSG00000249236;ENSG00000260902;ENSG00000236901;ENSG00000196668;ENSG00000231607;ENSG00000235106
path:04950_3	6928;3175;3651;4760;389692;4821;5080;4825;50674;ENSG00000231607;ENSG00000235106
path:04950_4	6928;3175;3651;389692;4821;5080;4825;2494;50674;3172;3087;3110;3170;ENSG00000235106;ENSG00000247765;ENSG00000261615;ENSG00000223804;ENSG00000228609;ENSG00000235590;ENSG00000179818;ENSG00000226572
path:04950_5	3651;3171;3174;6927;6514;5313;3172;ENSG00000247765;ENSG00000261615;ENSG00000223804;ENSG00000228609;ENSG00000235590;ENSG00000179818;ENSG00000226572
path:04950_6	3175;2645;3651;4760;389692;4821;3630;3375;5080;4825;50674;ENSG00000231607;ENSG00000235106
path:04950_7	3175;3651;389692;6927;5080;6514;4825;5313;2494;3172;3087;3110;3170;ENSG00000235106;ENSG00000247765;ENSG00000261615;ENSG00000223804;ENSG00000228609;ENSG00000235590;ENSG00000179818;ENSG00000226572
path:04960_1	6337;6338;6340;23439;476;477;478;480;481;482;483;486;6446;4306;3845;23327;53828;23533;5290;5291;5293;5294;5295;5296;8503;5170;3758;ENSG00000240607;ENSG00000222041;ENSG00000260539;ENSG00000257381;ENSG00000250073;ENSG00000229692;ENSG00000229055;ENSG00000226237;ENSG00000260947;ENSG00000242474;ENSG00000228649;ENSG00000226487;ENSG00000250739;ENSG00000235831;ENSG00000229719;ENSG00000227012;ENSG00000237…
path:04960_2	6337;6338;6340;6446;4306;23327;5170;3758;2810;ENSG00000250073;ENSG00000229692;ENSG00000257381;ENSG00000185168
path:04960_3	3845;3643;3667;23533;5290;5291;5293;5294;5295;5296;8503;5170;ENSG00000229055;ENSG00000226237;ENSG00000260947;ENSG00000242474;ENSG00000228649;ENSG00000226487;ENSG00000250739;ENSG00000235831;ENSG00000229719;ENSG00000227012;ENSG00000237604;ENSG00000239454;ENSG00000254731;ENSG00000245648;ENSG00000249265;ENSG00000224711;ENSG00000260303;ENSG00000247796;ENSG00000254651;ENSG00000248767;ENSG00000233705;EN…
path:04960_4	3643;3667;23533;5290;5291;5293;5294;5295;5296;8503;3630;3479;ENSG00000262228;ENSG00000240045;ENSG00000229621;ENSG00000250377;ENSG00000246548;ENSG00000233429;ENSG00000242349;ENSG00000179406;ENSG00000231607;ENSG00000261275;ENSG00000249348;ENSG00000225783;ENSG00000188338;ENSG00000259354;ENSG00000247400
path:04960_5	6446;4306;3845;3667;23533;5290;5291;5293;5294;5295;5296;8503;5170;ENSG00000250073;ENSG00000229692;ENSG00000257381;ENSG00000229055;ENSG00000226237;ENSG00000260947;ENSG00000242474;ENSG00000228649;ENSG00000226487;ENSG00000250739;ENSG00000235831;ENSG00000229719;ENSG00000227012;ENSG00000237604;ENSG00000239454;ENSG00000254731;ENSG00000245648;ENSG00000249265;ENSG00000224711;ENSG00000260303;ENSG000002477…
path:04961_1	56302;7421;793;8766;9365;5578;5579;5582;2099;5566;5567;5568;5613;ENSG00000247400;ENSG00000257742;ENSG00000229956;ENSG00000255553;ENSG00000260432;ENSG00000236140;ENSG00000251226;ENSG00000204934;ENSG00000260107;ENSG00000261326;ENSG00000247416;ENSG00000259834;ENSG00000227712;ENSG00000214407;ENSG00000236008;ENSG00000248538;ENSG00000256092;ENSG00000250509;ENSG00000205632;ENSG00000231019;ENSG0000023577…
path:04961_2	5745;5566;5567;5568;5613;112;115;2778;ENSG00000244564;ENSG00000253298;ENSG00000224857;ENSG00000244300;ENSG00000236963;ENSG00000160695;ENSG00000196668;ENSG00000230920;ENSG00000185168;ENSG00000229214
path:04961_5	56302;7421;8766;9365;5578;5579;5582;2099;5566;5567;5568;5613;23439;476;477;478;480;481;482;483;486;ENSG00000247400;ENSG00000257742;ENSG00000229956;ENSG00000255553;ENSG00000260432;ENSG00000236140;ENSG00000251226;ENSG00000204934;ENSG00000260107;ENSG00000261326;ENSG00000247416;ENSG00000259834;ENSG00000227712;ENSG00000214407;ENSG00000236008;ENSG00000248538;ENSG00000256092;ENSG00000250509;ENSG00000205…
path:04961_6	56302;7421;8766;9365;5578;5579;5582;23236;5330;5331;5332;2099;5566;5567;5568;5613;ENSG00000247400;ENSG00000185168;ENSG00000257742;ENSG00000229956;ENSG00000255553;ENSG00000260432;ENSG00000236140;ENSG00000251226;ENSG00000204934;ENSG00000260107;ENSG00000261326;ENSG00000247416;ENSG00000259834;ENSG00000227712;ENSG00000214407;ENSG00000236008;ENSG00000248538;ENSG00000256092;ENSG00000250509;ENSG000002056…
path:04961_7	56302;7421;8766;9365;5578;5579;5582;2099;5566;5567;5568;5613;112;115;ENSG00000247400;ENSG00000257742;ENSG00000229956;ENSG00000255553;ENSG00000260432;ENSG00000236140;ENSG00000251226;ENSG00000204934;ENSG00000260107;ENSG00000261326;ENSG00000247416;ENSG00000259834;ENSG00000227712;ENSG00000214407;ENSG00000236008;ENSG00000248538;ENSG00000256092;ENSG00000250509;ENSG00000205632;ENSG00000231019;ENSG000002…
path:04962_1	551;554;2778;109;112;115;ENSG00000185168;ENSG00000229214;ENSG00000244564;ENSG00000253298;ENSG00000224857;ENSG00000244300;ENSG00000236963;ENSG00000160695;ENSG00000196668;ENSG00000230920
path:04962_2	554;2778;109;112;115;5566;5567;5568;5613;ENSG00000185168;ENSG00000229214;ENSG00000244564;ENSG00000253298;ENSG00000224857;ENSG00000244300;ENSG00000236963;ENSG00000160695;ENSG00000196668;ENSG00000230920
path:04962_3	2778;109;112;115;5566;5567;5568;5613;10488;1385;148327;64764;84699;90993;9586;359;396;397;398;ENSG00000185168;ENSG00000229214;ENSG00000244564;ENSG00000253298;ENSG00000224857;ENSG00000244300;ENSG00000236963;ENSG00000160695;ENSG00000196668;ENSG00000230920;ENSG00000236834;ENSG00000227297;ENSG00000227634;ENSG00000204466;ENSG00000233237;ENSG00000137700;ENSG00000261098;ENSG00000224165;ENSG00000234686;E…
path:04964_2	4190;5105;5106;ENSG00000224843;ENSG00000234883;ENSG00000222041;ENSG00000260565
path:04970_1	153;154;155;146;147;148;2778;107;108;109;111;112;113;114;115;196883;ENSG00000185168;ENSG00000229214;ENSG00000244564;ENSG00000253298;ENSG00000224857;ENSG00000244300;ENSG00000236963;ENSG00000160695;ENSG00000196668;ENSG00000230920
path:04970_3	54831;362;163688;51806;801;805;808;810;4842;2977;2982;2983;3783;3778;ENSG00000185168;ENSG00000229214;ENSG00000259354;ENSG00000261098;ENSG00000241631;ENSG00000260565;ENSG00000257433;ENSG00000233237
path:04970_4	153;154;155;2778;107;108;109;111;112;113;114;115;196883;5566;5567;5568;5613;ENSG00000185168;ENSG00000229214;ENSG00000244564;ENSG00000253298;ENSG00000224857;ENSG00000244300;ENSG00000236963;ENSG00000160695;ENSG00000196668;ENSG00000230920
path:04970_5	2778;107;108;109;111;112;113;114;115;196883;5566;5567;5568;5613;6844;ENSG00000185168;ENSG00000229214;ENSG00000244564;ENSG00000253298;ENSG00000224857;ENSG00000244300;ENSG00000236963;ENSG00000160695;ENSG00000196668;ENSG00000230920;ENSG00000240707;ENSG00000235590
path:04970_6	146;147;148;1131;2776;23236;5330;5331;5332;3708;3709;3710;5578;5579;5582;ENSG00000185168;ENSG00000225210;ENSG00000260565;ENSG00000258399;ENSG00000119596;ENSG00000196696;ENSG00000232607
path:04970_8	163688;51806;801;805;808;810;4842;2977;2982;2983;5592;5593;ENSG00000185168;ENSG00000229214;ENSG00000259354;ENSG00000229243
path:04971_1	887;1131;2776;23236;5330;5331;5332;3708;3709;3710;5578;5579;5582;ENSG00000261389;ENSG00000261754;ENSG00000223759;ENSG00000229155;ENSG00000227398;ENSG00000231363;ENSG00000249896;ENSG00000233429;ENSG00000179406;ENSG00000126749;ENSG00000185168;ENSG00000225210;ENSG00000260565;ENSG00000258399;ENSG00000119596;ENSG00000196696;ENSG00000232607
path:04971_2	887;1131;2776;23236;5330;5331;5332;2520;ENSG00000261389;ENSG00000261754;ENSG00000223759;ENSG00000229155;ENSG00000227398;ENSG00000231363;ENSG00000249896;ENSG00000233429;ENSG00000179406;ENSG00000126749;ENSG00000185168
path:04971_3	107;108;109;111;112;113;114;115;196883;5566;5567;5568;5613;3274;2778;3784;9992;2770;2771;2773;3758;3759;3766;3772;3773;ENSG00000244564;ENSG00000253298;ENSG00000224857;ENSG00000244300;ENSG00000236963;ENSG00000160695;ENSG00000196668;ENSG00000230920;ENSG00000185168;ENSG00000229214;ENSG00000228255;ENSG00000188338;ENSG00000260837;ENSG00000248027;ENSG00000261455;ENSG00000232412;ENSG00000235158;ENSG0000…
path:04971_4	107;108;109;111;112;113;114;115;196883;5566;5567;5568;5613;5578;5579;5582;3784;9992;7430;3758;3759;3766;3772;3773;ENSG00000244564;ENSG00000253298;ENSG00000224857;ENSG00000244300;ENSG00000236963;ENSG00000160695;ENSG00000196668;ENSG00000230920;ENSG00000228255;ENSG00000188338;ENSG00000177738;ENSG00000260303;ENSG00000258492;ENSG00000259354;ENSG00000185168
path:04971_5	107;108;109;111;112;113;114;115;196883;5566;5567;5568;5613;2778;3784;9992;2770;2771;2773;6752;3758;3759;3766;3772;3773;ENSG00000244564;ENSG00000253298;ENSG00000224857;ENSG00000244300;ENSG00000236963;ENSG00000160695;ENSG00000196668;ENSG00000230920;ENSG00000185168;ENSG00000229214;ENSG00000228255;ENSG00000188338;ENSG00000260837;ENSG00000248027;ENSG00000261455;ENSG00000232412;ENSG00000235158;ENSG0000…
path:04971_6	107;108;109;111;112;113;114;115;196883;2770;2771;2773;6752;6750;ENSG00000244564;ENSG00000253298;ENSG00000224857;ENSG00000244300;ENSG00000236963;ENSG00000160695;ENSG00000196668;ENSG00000230920;ENSG00000185168;ENSG00000229214;ENSG00000260837;ENSG00000248027;ENSG00000261455;ENSG00000232412;ENSG00000235158;ENSG00000231269;ENSG00000227477;ENSG00000249359;ENSG00000259153;ENSG00000236081;ENSG00000153363…
path:04971_7	163688;51806;801;805;808;810;340156;4638;85366;91807;815;816;817;818;ENSG00000185168;ENSG00000229214;ENSG00000259354;ENSG00000261826;ENSG00000214548
path:04972_1	886;1131;2776;23236;5330;5331;5332;3708;3709;3710;5578;5579;5582;ENSG00000185168;ENSG00000225210;ENSG00000260565;ENSG00000258399;ENSG00000119596;ENSG00000196696;ENSG00000232607
path:04972_3	3784;3778;1080;1179;22802;9635;2778;107;108;109;111;112;113;114;115;196883;ENSG00000228255;ENSG00000188338;ENSG00000257433;ENSG00000233237;ENSG00000197332;ENSG00000185168;ENSG00000229214;ENSG00000244564;ENSG00000253298;ENSG00000224857;ENSG00000244300;ENSG00000236963;ENSG00000160695;ENSG00000196668;ENSG00000230920
path:04972_4	3778;1080;6344;2778;107;108;109;111;112;113;114;115;196883;ENSG00000257433;ENSG00000233237;ENSG00000197332;ENSG00000185168;ENSG00000229214;ENSG00000244564;ENSG00000253298;ENSG00000224857;ENSG00000244300;ENSG00000236963;ENSG00000160695;ENSG00000196668;ENSG00000230920
path:04973_1	6518;23533;5290;5291;5293;5294;5295;5296;8503;10000;207;208;ENSG00000233429;ENSG00000231607;ENSG00000261275;ENSG00000249348;ENSG00000225783;ENSG00000262228;ENSG00000188338;ENSG00000260539;ENSG00000260565;ENSG00000258399;ENSG00000119596;ENSG00000196696;ENSG00000257381;ENSG00000232607;ENSG00000242996;ENSG00000203645;ENSG00000231977;ENSG00000247708;ENSG00000233237;ENSG00000240256;ENSG00000215417;ENS…
path:04975_1	10554;10555;346606;80168;84649;8694;8611;8612;8613;ENSG00000234616;ENSG00000185168;ENSG00000229214
path:04976_1	1080;2778;107;108;109;111;112;113;114;115;196883;5566;5567;5568;5613;ENSG00000197332;ENSG00000185168;ENSG00000229214;ENSG00000244564;ENSG00000253298;ENSG00000224857;ENSG00000244300;ENSG00000236963;ENSG00000160695;ENSG00000196668;ENSG00000230920
path:04976_2	6344;2778;107;108;109;111;112;113;114;115;196883;5566;5567;5568;5613;ENSG00000185168;ENSG00000229214;ENSG00000244564;ENSG00000253298;ENSG00000224857;ENSG00000244300;ENSG00000236963;ENSG00000160695;ENSG00000196668;ENSG00000230920
path:04976_3	10599;28234;6579;6554;8647;1244;1581;9971;5244;8431;200931;123264;6256;ENSG00000182165;ENSG00000260539;ENSG00000214915;ENSG00000236700;ENSG00000257381;ENSG00000258486;ENSG00000188660;ENSG00000232956
path:04978_1	795;7421;55503;ENSG00000247400;ENSG00000260539
path:05010_1	5663;5664;2081;22926;ENSG00000259354;ENSG00000224843;ENSG00000225210;ENSG00000259854;ENSG00000204241;ENSG00000188185;ENSG00000234323;ENSG00000234613;ENSG00000227375;ENSG00000224165;ENSG00000229155;ENSG00000012171;ENSG00000260565;ENSG00000258399
path:05010_2	351;322;2597;8883;ENSG00000189149;ENSG00000214870;ENSG00000237697;ENSG00000212694;ENSG00000244625;ENSG00000247796;ENSG00000230555;ENSG00000258610;ENSG00000204666;ENSG00000260396;ENSG00000236008;ENSG00000224137;ENSG00000231574;ENSG00000227533;ENSG00000255773;ENSG00000232721;ENSG00000247287;ENSG00000238755;ENSG00000260977;ENSG00000260101;ENSG00000214039;ENSG00000254028;ENSG00000232611;ENSG000002619…
path:05010_3	842;836;54205;317;ENSG00000229153;ENSG00000250658;ENSG00000261699;ENSG00000188185;ENSG00000259889;ENSG00000229495;ENSG00000233304;ENSG00000254802;ENSG00000234323;ENSG00000238198;ENSG00000235927;ENSG00000188338;ENSG00000235280;ENSG00000234456;ENSG00000260565;ENSG00000258399;ENSG00000119596;ENSG00000196696;ENSG00000232607;ENSG00000244459;ENSG00000224843;ENSG00000234883
path:05010_4	3708;3709;3710;2776;23236;5330;5331;5332;ENSG00000225210;ENSG00000260565;ENSG00000258399;ENSG00000119596;ENSG00000196696;ENSG00000232607;ENSG00000185168
path:05010_5	823;824;8851;1020;4137;2932;ENSG00000185168;ENSG00000231607;ENSG00000224843;ENSG00000235590;ENSG00000260455;ENSG00000245910;ENSG00000231439
path:05010_6	355;7132;8772;841;637;ENSG00000244459;ENSG00000215866;ENSG00000196972;ENSG00000034063;ENSG00000260107;ENSG00000160336;ENSG00000229153;ENSG00000250658;ENSG00000188185;ENSG00000229495;ENSG00000233304;ENSG00000254802;ENSG00000234323;ENSG00000238198;ENSG00000235927;ENSG00000233864
path:05010_7	348;4035;4023;ENSG00000196096;ENSG00000224609;ENSG00000227764;ENSG00000261348;ENSG00000235049;ENSG00000247516;ENSG00000234613;ENSG00000223396;ENSG00000226808;ENSG00000259664;ENSG00000246985;ENSG00000258651;ENSG00000235280;ENSG00000160336;ENSG00000224843
path:05010_8	163688;51806;801;805;808;810;11261;5530;5532;5533;5534;5535;63928;572;ENSG00000185168;ENSG00000229214;ENSG00000259354;ENSG00000240045;ENSG00000229621;ENSG00000227477;ENSG00000259153;ENSG00000231607;ENSG00000034063
path:05012_2	54205;27429;10105;291;292;293;7416;7417;7419;83447;842;836;317;ENSG00000260565;ENSG00000258399;ENSG00000119596;ENSG00000196696;ENSG00000232607;ENSG00000244459;ENSG00000261098;ENSG00000250658;ENSG00000237753;ENSG00000229692;ENSG00000257381;ENSG00000224843;ENSG00000241631;ENSG00000229153;ENSG00000261699;ENSG00000188185;ENSG00000259889;ENSG00000229495;ENSG00000233304;ENSG00000254802;ENSG00000234323;…
path:05014_1	6647;6506;10452;84134;54205;596;4747;4741;4744;79139;11261;5530;5532;5533;5534;5535;63928;ENSG00000228271;ENSG00000238881;ENSG00000235590;ENSG00000260565;ENSG00000258399;ENSG00000119596;ENSG00000196696;ENSG00000232607;ENSG00000247516;ENSG00000260415;ENSG00000260977;ENSG00000238198;ENSG00000241449;ENSG00000249356;ENSG00000245080;ENSG00000237737;ENSG00000226296;ENSG00000237298;ENSG00000227375;ENSG0…
path:05014_2	6647;54205;581;572;596;598;842;ENSG00000228271;ENSG00000238881;ENSG00000260565;ENSG00000258399;ENSG00000119596;ENSG00000196696;ENSG00000232607;ENSG00000257381;ENSG00000160695;ENSG00000247516;ENSG00000260415;ENSG00000260977;ENSG00000238198;ENSG00000241449;ENSG00000249356;ENSG00000245080;ENSG00000237737;ENSG00000226296;ENSG00000237298;ENSG00000227375;ENSG00000254717;ENSG00000246350;ENSG00000225561;…
path:05014_3	54205;836;581;572;596;598;317;842;ENSG00000260565;ENSG00000258399;ENSG00000119596;ENSG00000196696;ENSG00000232607;ENSG00000229153;ENSG00000250658;ENSG00000188185;ENSG00000229495;ENSG00000233304;ENSG00000254802;ENSG00000234323;ENSG00000238198;ENSG00000235927;ENSG00000235280;ENSG00000234456;ENSG00000257381;ENSG00000160695;ENSG00000247516;ENSG00000260415;ENSG00000260977;ENSG00000241449;ENSG000002493…
path:05014_4	7124;7132;7133;1616;4217;ENSG00000204466;ENSG00000260852;ENSG00000244459;ENSG00000204860
path:05014_5	7132;7133;1616;4217;5606;5608;ENSG00000244459;ENSG00000204860;ENSG00000262228;ENSG00000221481;ENSG00000178947;ENSG00000229214;ENSG00000034063;ENSG00000225470
path:05014_6	1616;4217;5606;5608;1432;5600;5603;6300;ENSG00000244459;ENSG00000204860;ENSG00000262228;ENSG00000221481;ENSG00000178947;ENSG00000229214;ENSG00000034063;ENSG00000225470;ENSG00000261615;ENSG00000260077;ENSG00000188660;ENSG00000232956;ENSG00000226572;ENSG00000260539;ENSG00000257381;ENSG00000226674
path:05014_7	6647;6506;10452;84134;596;1432;5600;5603;6300;4747;4741;4744;5630;5961;79139;11261;5530;5532;5533;5534;5535;63928;ENSG00000228271;ENSG00000238881;ENSG00000235590;ENSG00000247516;ENSG00000260415;ENSG00000260977;ENSG00000238198;ENSG00000241449;ENSG00000249356;ENSG00000245080;ENSG00000237737;ENSG00000226296;ENSG00000237298;ENSG00000227375;ENSG00000254717;ENSG00000246350;ENSG00000225561;ENSG000002394…
path:05014_8	57679;5879;5868;ENSG00000260539;ENSG00000234686;ENSG00000234883;ENSG00000174083;ENSG00000216011;ENSG00000225439;ENSG00000175701
path:05016_1	3064;5978;2902;2904;1742;3708;1211;1212;1213;8218;1173;1175;160;161;163;3092;ENSG00000235731;ENSG00000244459;ENSG00000261617;ENSG00000214851;ENSG00000204860;ENSG00000225210;ENSG00000260565;ENSG00000258399;ENSG00000119596;ENSG00000196696;ENSG00000232607;ENSG00000229692;ENSG00000224843;ENSG00000235590;ENSG00000185168;ENSG00000229214;ENSG00000248757;ENSG00000234233;ENSG00000223768;ENSG00000231607
path:05016_2	2776;2911;2915;23236;5330;5331;5332;3708;ENSG00000185168;ENSG00000225210;ENSG00000260565;ENSG00000258399;ENSG00000119596;ENSG00000196696;ENSG00000232607
path:05016_3	3064;5978;2902;2904;23236;5330;5331;5332;3708;1211;1212;1213;8218;1173;1175;160;161;163;3092;ENSG00000235731;ENSG00000244459;ENSG00000261617;ENSG00000214851;ENSG00000204860;ENSG00000185168;ENSG00000225210;ENSG00000260565;ENSG00000258399;ENSG00000119596;ENSG00000196696;ENSG00000232607;ENSG00000229692;ENSG00000224843;ENSG00000235590;ENSG00000229214;ENSG00000248757;ENSG00000234233;ENSG00000223768;EN…
path:05016_4	54205;841;836;317;842;ENSG00000260565;ENSG00000258399;ENSG00000119596;ENSG00000196696;ENSG00000232607;ENSG00000229153;ENSG00000250658;ENSG00000188185;ENSG00000229495;ENSG00000233304;ENSG00000254802;ENSG00000234323;ENSG00000238198;ENSG00000235927;ENSG00000233864;ENSG00000235280;ENSG00000234456;ENSG00000244459;ENSG00000224843;ENSG00000234883;ENSG00000261699;ENSG00000259889;ENSG00000188338
path:05020_1	5621;4684;4685;3915;10963;5566;5567;5568;5613;6647;581;2534;5604;5605;3309;ENSG00000260565;ENSG00000258399;ENSG00000119596;ENSG00000196696;ENSG00000232607;ENSG00000260539;ENSG00000244459;ENSG00000248693;ENSG00000261320;ENSG00000223855;ENSG00000226913;ENSG00000257381;ENSG00000254802;ENSG00000238198;ENSG00000227375;ENSG00000229692;ENSG00000223396;ENSG00000224843;ENSG00000228271;ENSG00000238881;ENSG…
path:05020_2	5621;4684;4685;3915;10963;6647;581;2534;5604;5605;5594;5595;3309;ENSG00000260565;ENSG00000258399;ENSG00000119596;ENSG00000196696;ENSG00000232607;ENSG00000260539;ENSG00000244459;ENSG00000248693;ENSG00000261320;ENSG00000223855;ENSG00000226913;ENSG00000257381;ENSG00000254802;ENSG00000238198;ENSG00000227375;ENSG00000229692;ENSG00000223396;ENSG00000224843;ENSG00000228271;ENSG00000238881;ENSG0000016069…
path:05020_3	5621;5604;5605;5594;5595;2002;ENSG00000260565;ENSG00000258399;ENSG00000119596;ENSG00000196696;ENSG00000232607;ENSG00000225210;ENSG00000259854;ENSG00000204241;ENSG00000242996;ENSG00000012171;ENSG00000233864;ENSG00000227775;ENSG00000229645;ENSG00000237438;ENSG00000256061;ENSG00000235954;ENSG00000226674;ENSG00000240045;ENSG00000229621;ENSG00000253802
path:05020_4	5604;5605;5594;5595;2002;1958;ENSG00000225210;ENSG00000259854;ENSG00000204241;ENSG00000260565;ENSG00000258399;ENSG00000119596;ENSG00000196696;ENSG00000232607;ENSG00000242996;ENSG00000012171;ENSG00000233864;ENSG00000227775;ENSG00000229645;ENSG00000237438;ENSG00000256061;ENSG00000235954;ENSG00000226674;ENSG00000240045;ENSG00000229621;ENSG00000253802;ENSG00000260107;ENSG00000234616
path:05020_5	5594;5595;2002;1958;6352;ENSG00000227775;ENSG00000229645;ENSG00000237438;ENSG00000256061;ENSG00000235954;ENSG00000226674;ENSG00000240045;ENSG00000229621;ENSG00000253802;ENSG00000260107;ENSG00000234616;ENSG00000260947;ENSG00000231363;ENSG00000233864;ENSG00000239002
path:05030_1	2912;2913;1813;1812;2778;111;5566;5567;5568;5613;2770;2771;2773;26086;8787;ENSG00000261795;ENSG00000034063;ENSG00000185168;ENSG00000229214;ENSG00000260837;ENSG00000248027;ENSG00000261455;ENSG00000232412;ENSG00000235158;ENSG00000231269;ENSG00000227477;ENSG00000249359;ENSG00000259153;ENSG00000236081;ENSG00000153363;ENSG00000251072;ENSG00000229692;ENSG00000231607;ENSG00000257381;ENSG00000256061
path:05030_2	2778;111;5566;5567;5568;5613;2770;2771;2773;10488;1385;1386;1388;148327;468;64764;84699;90993;9586;84152;ENSG00000185168;ENSG00000229214;ENSG00000260837;ENSG00000248027;ENSG00000261455;ENSG00000232412;ENSG00000235158;ENSG00000231269;ENSG00000227477;ENSG00000249359;ENSG00000259153;ENSG00000236081;ENSG00000153363;ENSG00000251072;ENSG00000229692;ENSG00000231607;ENSG00000257381;ENSG00000256061;ENSG00…
path:05030_3	3725;2354;1020;4790;5970;2891;84152;1742;8851;ENSG00000229153;ENSG00000250658;ENSG00000188185;ENSG00000229495;ENSG00000233304;ENSG00000254802;ENSG00000234323;ENSG00000238198;ENSG00000235927;ENSG00000253123;ENSG00000227375;ENSG00000224843;ENSG00000234883;ENSG00000222041;ENSG00000248757;ENSG00000234233;ENSG00000223768;ENSG00000261087;ENSG00000235731;ENSG00000259457;ENSG00000251615;ENSG00000215866;E…
path:05030_4	111;5566;5567;5568;5613;1020;10488;1385;1386;1388;148327;468;64764;84699;90993;9586;84152;ENSG00000224843;ENSG00000236834;ENSG00000227297;ENSG00000227634;ENSG00000204466;ENSG00000160695;ENSG00000196668;ENSG00000261326;ENSG00000221481;ENSG00000178947;ENSG00000229214;ENSG00000233237;ENSG00000137700
path:05030_5	5566;5567;5568;5613;3725;2354;1020;84152;1742;8851;ENSG00000229153;ENSG00000250658;ENSG00000188185;ENSG00000229495;ENSG00000233304;ENSG00000254802;ENSG00000234323;ENSG00000238198;ENSG00000235927;ENSG00000253123;ENSG00000227375;ENSG00000224843;ENSG00000234883;ENSG00000222041;ENSG00000248757;ENSG00000234233;ENSG00000223768
path:05030_6	111;5566;5567;5568;5613;10488;1385;1386;1388;148327;468;64764;84699;90993;9586;5173;627;84152;ENSG00000236834;ENSG00000227297;ENSG00000227634;ENSG00000204466;ENSG00000160695;ENSG00000196668;ENSG00000261326;ENSG00000221481;ENSG00000178947;ENSG00000229214;ENSG00000233237;ENSG00000137700;ENSG00000248693;ENSG00000245466;ENSG00000260052;ENSG00000258811;ENSG00000259577;ENSG00000250739;ENSG00000250377;E…
path:05030_7	3725;2354;1020;84152;116443;116444;2902;2903;2904;2905;2906;1742;8851;ENSG00000229153;ENSG00000250658;ENSG00000188185;ENSG00000229495;ENSG00000233304;ENSG00000254802;ENSG00000234323;ENSG00000238198;ENSG00000235927;ENSG00000253123;ENSG00000227375;ENSG00000224843;ENSG00000234883;ENSG00000222041;ENSG00000248757;ENSG00000234233;ENSG00000223768;ENSG00000234616
path:05031_1	775;776;116443;116444;2902;2903;2904;2905;2906;2890;2891;2892;2893;5566;5567;5568;5613;2778;111;ENSG00000257433;ENSG00000188338;ENSG00000234616;ENSG00000260107;ENSG00000230002;ENSG00000228623;ENSG00000185168;ENSG00000229214
path:05031_2	1812;5566;5567;5568;5613;2778;111;ENSG00000261795;ENSG00000034063;ENSG00000185168;ENSG00000229214
path:05031_3	6531;163688;51806;801;805;808;810;814;815;816;817;818;10488;1385;1386;1388;148327;468;64764;84699;90993;9586;5499;5500;5501;5173;23237;2353;2354;ENSG00000185168;ENSG00000229214;ENSG00000259354;ENSG00000261826;ENSG00000214548;ENSG00000236834;ENSG00000227297;ENSG00000227634;ENSG00000204466;ENSG00000160695;ENSG00000196668;ENSG00000261326;ENSG00000221481;ENSG00000178947;ENSG00000233237;ENSG0000013770…
path:05031_4	6531;163688;51806;801;805;808;810;815;816;817;818;10488;1385;1386;1388;148327;468;64764;84699;90993;9586;6804;5578;5579;5582;ENSG00000185168;ENSG00000229214;ENSG00000259354;ENSG00000261826;ENSG00000214548;ENSG00000236834;ENSG00000227297;ENSG00000227634;ENSG00000204466;ENSG00000160695;ENSG00000196668;ENSG00000261326;ENSG00000221481;ENSG00000178947;ENSG00000233237;ENSG00000137700;ENSG00000235590
path:05031_5	6531;163688;51806;801;805;808;810;814;815;816;817;818;10488;1385;1386;1388;148327;468;64764;84699;90993;9586;11261;5530;5532;5533;5534;5535;63928;ENSG00000185168;ENSG00000229214;ENSG00000259354;ENSG00000261826;ENSG00000214548;ENSG00000236834;ENSG00000227297;ENSG00000227634;ENSG00000204466;ENSG00000160695;ENSG00000196668;ENSG00000261326;ENSG00000221481;ENSG00000178947;ENSG00000233237;ENSG000001377…
path:05031_6	814;815;816;817;818;84152;10488;1385;1386;1388;148327;468;64764;84699;90993;9586;5499;5500;5501;5173;23237;2353;2354;ENSG00000261826;ENSG00000214548;ENSG00000185168;ENSG00000229214;ENSG00000236834;ENSG00000227297;ENSG00000227634;ENSG00000204466;ENSG00000160695;ENSG00000196668;ENSG00000261326;ENSG00000221481;ENSG00000178947;ENSG00000233237;ENSG00000137700;ENSG00000231607;ENSG00000260268;ENSG000002…
path:05031_7	814;815;816;817;818;10488;1385;1386;1388;148327;468;64764;84699;90993;9586;5499;5500;5501;5173;23237;2353;2354;23411;3725;ENSG00000261826;ENSG00000214548;ENSG00000185168;ENSG00000229214;ENSG00000236834;ENSG00000227297;ENSG00000227634;ENSG00000204466;ENSG00000160695;ENSG00000196668;ENSG00000261326;ENSG00000221481;ENSG00000178947;ENSG00000233237;ENSG00000137700;ENSG00000231607;ENSG00000260268;ENSG0…
path:05032_1	4988;107;108;109;111;112;113;114;115;196883;5566;5567;5568;5613;10681;2770;2771;2773;2775;2782;2783;2784;2785;2786;2787;2788;2790;2791;2792;2793;51764;54331;55970;59345;94235;200959;2554;2555;2556;2557;2558;2559;2560;2561;2562;2563;2564;2565;2566;2567;2568;2569;2570;55879;3760;3762;3763;3765;773;774;5578;5579;5582;2550;9568;ENSG00000244564;ENSG00000253298;ENSG00000224857;ENSG00000244300;ENSG00000…
path:05032_2	4988;107;108;109;111;112;113;114;115;196883;5566;5567;5568;5613;10681;2770;2771;2773;2775;2782;2783;2784;2785;2786;2787;2788;2790;2791;2792;2793;51764;54331;55970;59345;94235;3760;3762;3763;3765;773;774;2778;5578;5579;5582;2550;9568;156;157;2868;2869;2870;408;409;ENSG00000244564;ENSG00000253298;ENSG00000224857;ENSG00000244300;ENSG00000236963;ENSG00000160695;ENSG00000196668;ENSG00000230920;ENSG000…
path:05032_3	4988;107;108;109;111;112;113;114;115;196883;5566;5567;5568;5613;10681;2770;2771;2773;2775;2782;2783;2784;2785;2786;2787;2788;2790;2791;2792;2793;51764;54331;55970;59345;94235;2778;5578;5579;5582;1812;156;157;2868;2869;2870;408;409;ENSG00000244564;ENSG00000253298;ENSG00000224857;ENSG00000244300;ENSG00000236963;ENSG00000160695;ENSG00000196668;ENSG00000230920;ENSG00000185168;ENSG00000229214;ENSG0000…
path:05033_1	116443;116444;2902;2903;2904;2905;2906;2890;2891;2892;2893;ENSG00000234616;ENSG00000260107;ENSG00000230002;ENSG00000228623
path:05034_1	1812;2778;111;1813;10681;2770;2771;2773;2775;2782;2783;2784;2785;2786;2787;2788;2790;2791;2792;2793;51764;54331;55970;59345;94235;135;136;ENSG00000261795;ENSG00000034063;ENSG00000185168;ENSG00000229214;ENSG00000260837;ENSG00000248027;ENSG00000261455;ENSG00000232412;ENSG00000235158;ENSG00000231269;ENSG00000227477;ENSG00000249359;ENSG00000259153;ENSG00000236081;ENSG00000153363;ENSG00000251072;ENSG0…
path:05034_2	116443;116444;2902;2903;2904;2905;2906;5499;5500;5501;84152;ENSG00000234616;ENSG00000231607
path:05034_3	10488;1385;1386;1388;148327;468;64764;84699;90993;9586;814;1392;4852;627;10645;84254;5594;5595;2354;ENSG00000236834;ENSG00000227297;ENSG00000227634;ENSG00000204466;ENSG00000160695;ENSG00000196668;ENSG00000261326;ENSG00000221481;ENSG00000178947;ENSG00000229214;ENSG00000233237;ENSG00000137700;ENSG00000248693;ENSG00000245466;ENSG00000260052;ENSG00000258811;ENSG00000259577;ENSG00000250739;ENSG0000025…
path:05034_4	10013;10014;3065;3066;51564;55869;79885;83933;8841;9734;9759;221613;3012;3013;3014;3015;317772;474381;474382;55506;55766;723790;8329;8330;8331;8332;8334;8335;8336;8337;8338;83740;85235;8969;92815;94239;9555;128312;158983;255626;286436;3017;3018;440689;8339;8340;8341;8342;8343;8344;8345;8346;8347;8348;8349;85236;8970;ENSG00000240707;ENSG00000235590;ENSG00000179818;ENSG00000185168;ENSG00000229214;E…
path:05034_5	10488;1385;1386;1388;148327;468;64764;84699;90993;9586;814;1392;4852;627;5594;5595;2354;4915;ENSG00000236834;ENSG00000227297;ENSG00000227634;ENSG00000204466;ENSG00000160695;ENSG00000196668;ENSG00000261326;ENSG00000221481;ENSG00000178947;ENSG00000229214;ENSG00000233237;ENSG00000137700;ENSG00000248693;ENSG00000245466;ENSG00000260052;ENSG00000258811;ENSG00000259577;ENSG00000250739;ENSG00000250377;EN…
path:05034_6	10488;1385;1386;1388;148327;468;64764;84699;90993;9586;814;163688;51806;801;805;808;810;10645;84254;ENSG00000236834;ENSG00000227297;ENSG00000227634;ENSG00000204466;ENSG00000160695;ENSG00000196668;ENSG00000261326;ENSG00000221481;ENSG00000178947;ENSG00000229214;ENSG00000233237;ENSG00000137700;ENSG00000185168;ENSG00000259354
path:05034_7	814;163688;51806;801;805;808;810;10645;84254;3265;3845;4893;ENSG00000185168;ENSG00000229214;ENSG00000259354;ENSG00000234899;ENSG00000246130;ENSG00000246363;ENSG00000242474;ENSG00000228649;ENSG00000235831;ENSG00000228623;ENSG00000230002;ENSG00000215908;ENSG00000229055;ENSG00000226237;ENSG00000260947;ENSG00000226487;ENSG00000250739;ENSG00000229719;ENSG00000227012;ENSG00000237604;ENSG00000239454;ENS…
path:05034_8	163688;51806;801;805;808;810;10645;84254;3265;3845;4893;369;5894;673;6654;6655;ENSG00000185168;ENSG00000229214;ENSG00000259354;ENSG00000234899;ENSG00000246130;ENSG00000246363;ENSG00000242474;ENSG00000228649;ENSG00000235831;ENSG00000228623;ENSG00000230002;ENSG00000215908;ENSG00000229055;ENSG00000226237;ENSG00000260947;ENSG00000226487;ENSG00000250739;ENSG00000229719;ENSG00000227012;ENSG00000237604;…
path:05034_9	163688;51806;801;805;808;810;3265;3845;4893;369;5894;673;5604;6654;6655;ENSG00000185168;ENSG00000229214;ENSG00000259354;ENSG00000234899;ENSG00000246130;ENSG00000246363;ENSG00000242474;ENSG00000228649;ENSG00000235831;ENSG00000228623;ENSG00000230002;ENSG00000215908;ENSG00000229055;ENSG00000226237;ENSG00000260947;ENSG00000226487;ENSG00000250739;ENSG00000229719;ENSG00000227012;ENSG00000237604;ENSG000…
path:05034_10	10488;1385;1386;1388;148327;468;64764;84699;90993;9586;814;1392;4852;627;5604;5594;5595;2354;5173;ENSG00000236834;ENSG00000227297;ENSG00000227634;ENSG00000204466;ENSG00000160695;ENSG00000196668;ENSG00000261326;ENSG00000221481;ENSG00000178947;ENSG00000229214;ENSG00000233237;ENSG00000137700;ENSG00000248693;ENSG00000245466;ENSG00000260052;ENSG00000258811;ENSG00000259577;ENSG00000250739;ENSG000002503…
path:05034_11	8520;121504;554313;8294;8359;8360;8361;8362;8363;8364;8365;8366;8367;8368;8369;8370;126961;3020;3021;333932;440093;653604;8290;8350;8351;8352;8353;8354;8355;8356;8357;8358;8968;ENSG00000235590;ENSG00000185168;ENSG00000229153;ENSG00000250658;ENSG00000188185;ENSG00000234686;ENSG00000229495;ENSG00000233304;ENSG00000203620;ENSG00000247516;ENSG00000254802;ENSG00000234323;ENSG00000238198;ENSG0000022921…
path:05100_1	1499;1495;1496;29119;999;79658;60;71;ENSG00000226808;ENSG00000237697;ENSG00000224843;ENSG00000179818;ENSG00000229692;ENSG00000221481;ENSG00000178947;ENSG00000235731;ENSG00000261617;ENSG00000235280;ENSG00000240607;ENSG00000208506;ENSG00000185168;ENSG00000229214;ENSG00000261311;ENSG00000260565;ENSG00000258399;ENSG00000119596
path:05100_2	5879;1793;1398;1399;10163;8936;9844;ENSG00000260539;ENSG00000234686;ENSG00000234883;ENSG00000174083;ENSG00000216011;ENSG00000262228;ENSG00000229807;ENSG00000253311;ENSG00000235954;ENSG00000222041;ENSG00000233429;ENSG00000185168;ENSG00000229214
path:05100_3	5879;10092;10093;10094;10095;10109;10552;81873;60;71;10163;8936;7454;8976;ENSG00000260539;ENSG00000234686;ENSG00000234883;ENSG00000174083;ENSG00000216011;ENSG00000260302;ENSG00000237517;ENSG00000230513;ENSG00000209804;ENSG00000224843;ENSG00000229692;ENSG00000257381;ENSG00000237438;ENSG00000185168;ENSG00000229214;ENSG00000261311;ENSG00000260565;ENSG00000258399;ENSG00000119596
path:05100_4	998;10092;10093;10094;10095;10109;10552;81873;23533;5290;5291;5293;5294;5295;5296;8503;7454;8976;ENSG00000100181;ENSG00000261088;ENSG00000241933;ENSG00000257883;ENSG00000262686;ENSG00000260682;ENSG00000254333;ENSG00000175699;ENSG00000260077;ENSG00000259820;ENSG00000235831;ENSG00000249082;ENSG00000242808;ENSG00000249896;ENSG00000251611;ENSG00000248223;ENSG00000225783;ENSG00000244968;ENSG0000016033…
path:05100_5	6714;2017;3059;5747;10059;1759;1785;26052;ENSG00000182165;ENSG00000237149;ENSG00000235280;ENSG00000185168;ENSG00000246863;ENSG00000242349;ENSG00000240607;ENSG00000229692;ENSG00000257381
path:05100_6	3678;3688;5829;2335;3611;ENSG00000260302;ENSG00000261795;ENSG00000179406;ENSG00000208506;ENSG00000248693;ENSG00000203645;ENSG00000250739;ENSG00000229692;ENSG00000236709;ENSG00000260388;ENSG00000175164;ENSG00000253669;ENSG00000247157;ENSG00000226194;ENSG00000233386;ENSG00000260101;ENSG00000258476;ENSG00000227477;ENSG00000246130;ENSG00000185168;ENSG00000146143;ENSG00000252678
path:05100_7	3678;3688;60;71;5829;9564;3611;ENSG00000260302;ENSG00000261795;ENSG00000179406;ENSG00000208506;ENSG00000248693;ENSG00000203645;ENSG00000250739;ENSG00000229692;ENSG00000185168;ENSG00000229214;ENSG00000261311;ENSG00000260565;ENSG00000258399;ENSG00000119596;ENSG00000236709;ENSG00000146143;ENSG00000252678
path:05100_8	1499;79658;10092;10093;10094;10095;10109;10552;81873;60;71;5829;7414;387;ENSG00000226808;ENSG00000237697;ENSG00000224843;ENSG00000179818;ENSG00000229692;ENSG00000221481;ENSG00000178947;ENSG00000260302;ENSG00000237517;ENSG00000230513;ENSG00000209804;ENSG00000257381;ENSG00000237438;ENSG00000185168;ENSG00000229214;ENSG00000261311;ENSG00000260565;ENSG00000258399;ENSG00000119596;ENSG00000236709;ENSG00…
path:05100_9	79658;10092;10093;10094;10095;10109;10552;81873;60;71;5829;9564;3611;7414;387;ENSG00000260302;ENSG00000237517;ENSG00000230513;ENSG00000209804;ENSG00000224843;ENSG00000229692;ENSG00000257381;ENSG00000237438;ENSG00000185168;ENSG00000229214;ENSG00000261311;ENSG00000260565;ENSG00000258399;ENSG00000119596;ENSG00000236709;ENSG00000146143;ENSG00000252678;ENSG00000234474;ENSG00000261685;ENSG00000257479;E…
path:05100_10	6714;2017;3059;5747;9564;ENSG00000182165;ENSG00000237149;ENSG00000235280;ENSG00000185168;ENSG00000246863;ENSG00000242349;ENSG00000240607
path:05100_11	5879;1793;1398;1399;2549;9844;ENSG00000260539;ENSG00000234686;ENSG00000234883;ENSG00000174083;ENSG00000216011;ENSG00000262228;ENSG00000229807;ENSG00000253311;ENSG00000235954;ENSG00000222041;ENSG00000233429
path:05100_12	998;1398;1399;23533;5290;5291;5293;5294;5295;5296;8503;4233;2549;ENSG00000100181;ENSG00000261088;ENSG00000241933;ENSG00000257883;ENSG00000262686;ENSG00000260682;ENSG00000254333;ENSG00000175699;ENSG00000260077;ENSG00000259820;ENSG00000235831;ENSG00000249082;ENSG00000242808;ENSG00000249896;ENSG00000251611;ENSG00000248223;ENSG00000225783;ENSG00000244968;ENSG00000160336;ENSG00000126749;ENSG0000020633…
path:05100_13	1398;1399;23533;5290;5291;5293;5294;5295;5296;8503;23624;867;868;4233;2549;ENSG00000262228;ENSG00000229807;ENSG00000253311;ENSG00000235954;ENSG00000222041;ENSG00000233429;ENSG00000231607;ENSG00000261275;ENSG00000249348;ENSG00000225783;ENSG00000188338;ENSG00000259354;ENSG00000239589;ENSG00000231177;ENSG00000261638;ENSG00000240707;ENSG00000253452;ENSG00000223804;ENSG00000235958;ENSG00000196593;ENSG…
path:05100_14	1793;391;26084;9844;ENSG00000233746;ENSG00000259577;ENSG00000250739;ENSG00000233864
path:05100_15	5879;1793;1398;1399;391;9844;ENSG00000260539;ENSG00000234686;ENSG00000234883;ENSG00000174083;ENSG00000216011;ENSG00000262228;ENSG00000229807;ENSG00000253311;ENSG00000235954;ENSG00000222041;ENSG00000233429;ENSG00000233746;ENSG00000259577;ENSG00000250739;ENSG00000233864
path:05110_2	1080;2778;3784;6558;5566;5567;5568;5613;109;115;ENSG00000197332;ENSG00000185168;ENSG00000229214;ENSG00000228255;ENSG00000188338;ENSG00000261098;ENSG00000260565;ENSG00000258399;ENSG00000231607;ENSG00000255242;ENSG00000230920
path:05110_3	5578;5579;5582;5335;5336;60;71;ENSG00000235590;ENSG00000185168;ENSG00000229214;ENSG00000261311;ENSG00000260565;ENSG00000258399;ENSG00000119596
[truncated: 482 more rows]
